# Supplementary material for: Fast and Efficient Root Phenotyping via Pose Estimation
Source: Plant Phenomics. 2024 Apr 12;6:0175. doi: 10.34133/plantphenomics.0175 (PMC11020144; doi:10.34133/plantphenomics.0175)
Supplement: Supplementary 1 — Figs. S1 and S2 Tables S1 to S6 Annotation Protocols [file plantphenomics.0175.f1.zip]

Archive with 8 entries (8 files):
- supp_video1-soybean.mp4
- supp_video2-rice.mp4
- supp_video3-canola.mp4
- supp_video4-arabidopsis.mp4
- supp-annotation_protocols.pdf
- table_s3.canola_traits.csv
- table_s4.soybean_traits.csv
- table_s5.rice_traits.csv
