# Supplementary material for: Fast and Efficient Root Phenotyping via Pose Estimation
Source: Plant Phenomics. 2024 Apr 12;6:0175. doi: 10.34133/plantphenomics.0175 (PMC11020144; doi:10.34133/plantphenomics.0175)
Supplement: Supplementary 1 — Figs. S1 and S2 Tables S1 to S6 Annotation Protocols [file plantphenomics.0175.f1.zip › table_s3.canola_traits.csv]

category	trait_name	correlation	p95_zscore
Scanline	scanline_intersection_counts_median_median	1.0000000000000002	0.0
Scanline	scanline_intersection_counts_median_p25	1.0000000000000002	0.0
Scanline	scanline_intersection_counts_median_p75	1.0	0.0
Scanline	scanline_intersection_counts_p75_min	1.0	0.0
Scanline	scanline_intersection_counts_p75_p25	1.0	0.0
Scanline	scanline_last_ind_p95	0.9999999999999999	0.0
Scanline	scanline_last_ind_median	0.9999999999999999	0.0
Scanline	scanline_last_ind_p75	0.9999999999999998	0.0
Length	primary_tip_pt_y_p95	0.9999999968802403	0.0001756172541705616
Length	primary_tip_pt_y_p75	0.9999996611696286	0.00046431143083593005
Length	primary_tip_pt_y_median	0.9999991537911918	0.0005033814951540957
Scanline	scanline_last_ind_p25	0.9999854866724366	0.0
Length	primary_tip_pt_y_p25	0.999980074301115	0.0008215970063828522
Length	primary_tip_pt_y_max	0.999934653605154	0.0
Tip Base	lateral_base_xs_median_mean	0.9999099731510036	0.027622325874004292
Tip Base	lateral_base_xs_mean_mean	0.9998907564092405	0.0328616725923779
Tip Base	lateral_base_xs_p25_mean	0.9998824223494498	0.02609689877783241
Tip Base	lateral_base_xs_p75_mean	0.9998411436726252	0.03519446610084053
Tip Base	lateral_base_xs_p5_mean	0.999783702742166	0.03995168404514429
Tip Base	lateral_base_xs_p75_p75	0.9997714288794725	0.04426678427876637
Tip Base	lateral_base_xs_median_p95	0.999737427583123	0.056745242680558604
Tip Base	lateral_base_xs_p75_p95	0.9997311308846164	0.043181364187766066
Scanline	scanline_last_ind_mean	0.9997262735001019	0.009920813504690951
Scanline	scanline_last_ind_max	0.9997104551948892	0.0
Tip Base	lateral_tip_xs_p5_p25	0.9997048348777977	0.06660898724106079
Tip Base	lateral_base_xs_max_p75	0.999691800424268	0.05359587893129108
Tip Base	lateral_base_xs_p95_mean	0.9996793983005875	0.064825942043051
Tip Base	lateral_base_xs_max_min	0.999655338595078	0.05927280702109366
Tip Base	lateral_base_xs_mean_p95	0.9996513777100016	0.052724539439049686
Tip Base	lateral_tip_xs_min_p25	0.9996496752271037	0.052833384150946024
Tip Base	lateral_base_xs_min_mean	0.9996398321839112	0.0483851230544944
Tip Base	lateral_base_xs_p5_max	0.9996370573347325	0.03605904766358212
Tip Base	lateral_base_xs_min_p75	0.999625900773685	0.058283355865495406
Tip Base	lateral_tip_xs_p5_mean	0.9996251140613989	0.04486275809615014
Tip Base	lateral_tip_xs_min_mean	0.9996123975119878	0.060499814756620064
Tip Base	lateral_base_xs_p95_p75	0.9996013114628277	0.05843454590863279
Tip Base	lateral_base_xs_max_mean	0.9996011309067195	0.07530373606408881
Tip Base	lateral_base_xs_p25_median	0.9995927657728985	0.03969697888565992
Tip Base	lateral_base_xs_p25_p95	0.9995893919469495	0.06476347878742901
Tip Base	lateral_base_xs_p95_min	0.9995794461796432	0.06612920560983834
Tip Base	lateral_base_xs_median_p75	0.9995649477297059	0.07220876925436133
Tip Base	lateral_tip_xs_mean_mean	0.9995579104915508	0.067935003134669
Tip Base	lateral_base_xs_median_std	0.9995474842111056	0.06547489892308168
Tip Base	lateral_base_xs_mean_p25	0.9995221871108115	0.06717650993716388
Tip Base	lateral_base_xs_p5_p75	0.9995157208209831	0.07403860368228336
Tip Base	lateral_base_xs_median_median	0.9995139663575611	0.06208546346516626
Tip Base	lateral_base_xs_p5_p25	0.9994996764753873	0.06105811013578349
Tip Base	lateral_base_xs_p25_p25	0.9994974387534445	0.08357423951909984
Tip Base	lateral_tip_xs_p95_mean	0.9994933369589293	0.07096443017586702
Tip Base	lateral_base_xs_min_p25	0.9994827818775747	0.07121329920129618
Tip Base	lateral_base_xs_p75_std	0.9994720621432899	0.05962663207002319
Tip Base	lateral_base_xs_mean_std	0.9994645140346367	0.06253400829110767
Tip Base	lateral_tip_xs_max_mean	0.9994535742169613	0.075261507788646
Tip Base	lateral_base_xs_p75_p25	0.9994454517177239	0.07388903140368658
Tip Base	lateral_tip_xs_max_median	0.9994241437087894	0.06793022862543513
Tip Base	lateral_base_xs_p95_median	0.9994188567495221	0.062325395827215184
Tip Base	lateral_tip_xs_p25_mean	0.999386653476069	0.09110157417095405
Tip Base	lateral_base_xs_median_p25	0.9993864892193437	0.09435370670926731
Tip Base	lateral_base_xs_p95_p95	0.9993852244826931	0.06290894943368282
Tip Base	lateral_base_xs_max_median	0.9993801858927444	0.06363579304047291
Tip Base	lateral_tip_xs_min_median	0.9993782599841706	0.03466507692308557
Tip Base	lateral_base_xs_p95_p5	0.9993752664851929	0.0777896301884539
Tip Base	lateral_base_xs_mean_p75	0.9993731278505773	0.054244286819073985
Tip Base	lateral_base_xs_mean_median	0.999366645606242	0.043848875596941325
Tip Base	lateral_base_xs_p75_median	0.9993619130272098	0.07335051971317835
Tip Base	lateral_tip_xs_p95_median	0.9993613316533609	0.06660769340880568
Tip Base	lateral_tip_xs_std_p75	0.9993266232589568	0.09154607237776319
Tip Base	lateral_tip_xs_p75_mean	0.9993226020234733	0.0875505946294123
Tip Base	lateral_base_xs_max_p5	0.9993204735209936	0.08452419661655022
Tip Base	lateral_base_xs_p25_std	0.9992908883082801	0.060283748409059715
Tip Base	lateral_base_xs_p75_min	0.9992908588984384	0.07367183604334203
Tip Base	lateral_base_xs_mean_max	0.999277779417742	0.08947613726738753
Tip Base	lateral_base_xs_min_max	0.9992672635544843	0.03545916786994394
Tip Base	lateral_base_xs_median_max	0.9992651961250073	0.08266990064922056
Tip Base	lateral_tip_xs_mean_std	0.999249057835909	0.07593060337009039
Length	lateral_count_mean	0.9992411370736975	0.10105013880762605
Tip Base	lateral_base_xs_median_min	0.9992259079581827	0.10134485470791225
Tip Base	lateral_tip_xs_std_mean	0.9992223846635805	0.07085110274481739
Tip Base	lateral_base_xs_p25_p75	0.9992016056675687	0.08149181549737408
Tip Base	lateral_base_xs_p25_max	0.9991964087395973	0.057604530559081275
Tip Base	lateral_tip_xs_median_mean	0.999185894470653	0.10139724821210724
Tip Base	lateral_tip_xs_p25_p25	0.9991855545177623	0.08463211678840256
Tip Base	lateral_base_xs_median_p5	0.9991590053859497	0.06917490364271948
Scanline	scanline_intersection_counts_max_p25	0.9991571931386296	0.0
Scanline	scanline_last_ind_p5	0.9991528623624311	0.0
Tip Base	lateral_tip_xs_p75_p95	0.9991417725972813	0.10678821976423204
Tip Base	lateral_tip_xs_p5_p75	0.9991192610315862	0.08291400984444479
Tip Base	lateral_base_xs_mean_p5	0.9991164457013668	0.05392545244779878
Tip Base	lateral_tip_xs_min_p75	0.9990880511349269	0.09595356902481145
Tip Base	lateral_tip_ys_mean_p25	0.9990868159243554	0.09648204966529417
Tip Base	lateral_tip_xs_mean_p75	0.9990830312969066	0.07802448540330041
Tip Base	lateral_base_xs_p95_std	0.9990724921962901	0.08383009544000294
Tip Base	lateral_tip_xs_mean_p95	0.9990720013353008	0.09376359049557263
Tip Base	lateral_tip_xs_p5_median	0.999058517191759	0.0555844792789509
Tip Base	lateral_tip_xs_p5_p95	0.9990365768306002	0.1011379974934052
Network	network_width_depth_ratio_p25	0.9990330255878558	0.07745248257826268
Tip Base	lateral_base_xs_p5_median	0.9990205562936479	0.0708124246534776
Angle	lateral_angles_proximal_max_p5	0.9990123074352613	0.09407652289562793
Tip Base	lateral_base_xs_p25_p5	0.9990025233250195	0.055806416728277394
Tip Base	lateral_base_xs_max_p95	0.9989992894198699	0.11040002258573084
Tip Base	lateral_tip_xs_p5_std	0.9989531401265066	0.1072436406415591
Convex Hull	chull_max_width_p5	0.9989503935425162	0.09228916257411106
Network	network_width_depth_ratio_p5	0.9989443180427162	0.08679396352410855
Tip Base	lateral_tip_xs_mean_p5	0.9989294478651801	0.07777132767874802
Ellipse	ellipse_a_p25	0.9989270981250982	0.12299761544325355
Tip Base	lateral_tip_ys_p25_p25	0.998925635355979	0.08312204382383072
Convex Hull	chull_line_lengths_p95_p25	0.9988902390124247	0.1174336492983708
Tip Base	lateral_tip_ys_p75_p25	0.9988900910221742	0.10306188868521869
Tip Base	lateral_tip_xs_std_median	0.9988896861930727	0.09922723110617156
Tip Base	lateral_tip_xs_min_p95	0.9988738090141331	0.1116732780856859
Angle	lateral_angles_proximal_p95_p5	0.998872464201201	0.07826112984791332
Tip Base	lateral_tip_xs_mean_p25	0.998857505743845	0.11894233210949504
Tip Base	lateral_tip_xs_p95_p25	0.9988190022309525	0.10941133464410945
Tip Base	lateral_base_ys_p75_p25	0.998811124394535	0.13562549109994051
Tip Base	lateral_base_xs_max_std	0.9988030401159927	0.09682048624445716
Tip Base	lateral_tip_xs_max_p25	0.998798123003466	0.1271823080170745
Tip Base	lateral_base_xs_p5_std	0.998782953340995	0.07567692907040605
Convex Hull	chull_max_width_p25	0.9987787559265016	0.08600774010442569
Convex Hull	chull_line_lengths_p95_mean	0.9987523777644687	0.10817502481414389
Tip Base	lateral_tip_xs_max_p75	0.9987428130114216	0.12175582228705423
Tip Base	lateral_tip_xs_p25_std	0.9987401402683977	0.1095735756336447
Network	network_width_depth_ratio_min	0.9987351999476001	0.10159639568211265
Tip Base	lateral_base_xs_p75_p5	0.9987258400976525	0.07211638274450065
Length	primary_tip_pt_y_mean	0.9987211447127498	0.0032294306170791826
Tip Base	lateral_tip_xs_p75_p5	0.9987102219870937	0.11563376125560548
Tip Base	lateral_tip_xs_median_std	0.9987000977033147	0.11022542066160537
Convex Hull	chull_max_height_max	0.9986947892829933	0.0496087919239748
Tip Base	lateral_tip_xs_p25_p5	0.9986823282394871	0.08745771260069428
Tip Base	lateral_tip_xs_p75_p75	0.9986644612232153	0.09760681157219334
Convex Hull	chull_max_height_p75	0.9986444990516231	0.030670176083359313
Tip Base	lateral_base_xs_mean_min	0.9986342914978156	0.08935210364677505
Tip Base	lateral_tip_xs_p95_p75	0.9986338228525796	0.11907032665824965
Length	grav_index_p5	0.998597072296921	0.07496118115013485
Scanline	scanline_intersection_counts_p25_p25	0.9985809107015845	0.0
Ellipse	ellipse_a_median	0.9985631974606488	0.1254760975809217
Tip Base	lateral_tip_xs_min_max	0.9985538824348948	0.05338691063683836
Convex Hull	chull_max_height_median	0.9985279984631089	0.041435438273998385
Convex Hull	chull_line_lengths_p95_median	0.998516315711696	0.14569106731160236
Tip Base	lateral_tip_xs_median_p75	0.9985152165770663	0.1336253111537823
Tip Base	lateral_base_xs_p5_p95	0.9985112753287895	0.04638617268795157
Tip Base	lateral_tip_xs_p25_p75	0.99845922379557	0.12022273293543499
Convex Hull	chull_line_lengths_p95_p5	0.9984224640987824	0.10847177687782528
Tip Base	lateral_tip_ys_p25_p5	0.9984200958517352	0.11010151698663193
Tip Base	lateral_base_xs_p75_max	0.998412015886951	0.12475366730388941
Tip Base	lateral_base_ys_std_median	0.9984116127340917	0.13028977363064537
Tip Base	lateral_base_xs_max_p25	0.9984070144357544	0.09856444420737658
Tip Base	lateral_base_ys_p75_p75	0.9984049530179856	0.12889571311095688
Tip Base	lateral_base_xs_p95_p25	0.9983803318515236	0.10251987887518611
Scanline	scanline_intersection_counts_mean_p25	0.9983625935628652	0.13111288126708842
Length	lateral_count_p5	0.9983310063743246	0.12426555775145331
Length	base_length_mean	0.99831360062486	0.16860810782975572
Tip Base	lateral_base_xs_min_median	0.9983055939782172	0.08628286714182361
Network	network_width_depth_ratio_mean	0.9982944840688555	0.13751264314784983
Length	base_median_ratio_p75	0.9982881678875547	0.16022970868046246
Tip Base	lateral_tip_xs_median_p95	0.9982853285324526	0.12573828685129773
Tip Base	lateral_base_ys_p95_mean	0.9982746137614059	0.16405054658330834
Tip Base	lateral_base_ys_max_mean	0.9982717006215502	0.1729867069395574
Convex Hull	chull_perimeter_p25	0.9982502414729224	0.0788802622113781
Tip Base	lateral_tip_xs_mean_min	0.9981814332683772	0.14942701163232477
Tip Base	lateral_base_xs_p95_max	0.9981809434694705	0.1481319624702228
Convex Hull	chull_line_lengths_max_median	0.9981808430773496	0.07037630554614241
Length	lateral_lengths_p25_mean	0.9981802665549231	0.16147920023504106
Tip Base	lateral_base_xs_std_mean	0.9981749781156691	0.12305780696462344
Scanline	scanline_intersection_counts_std_p25	0.9981676530160435	0.14782623007881748
Length	base_ct_density_median	0.9981676290724323	0.15466954413994077
Tip Base	lateral_base_ys_median_mean	0.998158985461739	0.12180149953513239
Convex Hull	chull_line_lengths_std_mean	0.9981505830472704	0.1298205599609816
Tip Base	lateral_tip_xs_p5_p5	0.9981345266694823	0.09811788203085736
Tip Base	lateral_base_xs_min_p95	0.9981220878500082	0.06266163121264431
Ellipse	ellipse_a_mean	0.9981212182921635	0.12606889236999905
Tip Base	lateral_base_xs_std_median	0.9981196349541785	0.12682127119390202
Length	primary_base_tip_dist_p25	0.998118542547679	0.052046206957051366
Scanline	scanline_intersection_counts_p25_mean	0.9981089431641794	0.15891083392594282
Tip Base	lateral_base_ys_mean_p25	0.998105962137982	0.1448448634891561
Tip Base	lateral_tip_xs_p75_std	0.9981052099607326	0.13957051381944102
Network	network_length_p75	0.9980986828266417	0.1464971433011109
Convex Hull	chull_max_height_mean	0.9980961555735809	0.10867157706940989
Tip Base	lateral_base_ys_p75_mean	0.9980913611464877	0.1301723265235992
Length	primary_base_tip_dist_median	0.998087974272328	0.06516952949743325
Scanline	scanline_intersection_counts_p25_median	0.9980775291160773	0.0
Tip Base	lateral_base_ys_p95_p25	0.9980680531571584	0.11154482792707561
Tip Base	lateral_tip_xs_min_p5	0.9980601206967792	0.05593416649760569
Scanline	scanline_intersection_counts_max_median	0.9980525015692056	0.0
Convex Hull	chull_area_p75	0.9980475432271817	0.15075200256285748
Tip Base	lateral_tip_ys_median_p25	0.9980347515947287	0.16929433544095746
Network	network_length_median	0.9980228361000701	0.15213532916340888
Convex Hull	chull_line_lengths_p95_p75	0.9980146017440744	0.1769353839242644
Tip Base	lateral_tip_xs_median_p25	0.9980144923524565	0.13334907386261
Tip Base	lateral_tip_xs_max_p5	0.9980116921415677	0.1440368722384811
Tip Base	lateral_tip_ys_p25_min	0.9980008998694673	0.11665566885385799
Convex Hull	chull_area_median	0.9980003624551331	0.12802289178929643
Length	lateral_lengths_median_mean	0.9979954322754857	0.16152324828634587
Length	base_ct_density_mean	0.997994787652122	0.12434219267908644
Length	base_length_ratio_p75	0.997981292495605	0.08395605835689217
Length	base_ct_density_p25	0.9979627520330724	0.1914363104459616
Tip Base	lateral_tip_xs_std_min	0.9979495984519614	0.10011564338412994
Scanline	scanline_intersection_counts_std_median	0.9979440362035239	0.15699297457565556
Network	network_width_depth_ratio_p75	0.9979303827932093	0.10295842022027626
Tip Base	lateral_base_ys_mean_mean	0.997923413313814	0.15147767004476057
Length	base_length_ratio_mean	0.997904479464828	0.19648998389423927
Convex Hull	chull_max_height_p95	0.9978917056784038	0.017400482326685916
Scanline	scanline_intersection_counts_p95_mean	0.9978857793975732	0.13047549335128514
Tip Base	lateral_tip_xs_std_p25	0.9978738413766971	0.09336514491898054
Network	network_length_p25	0.9978666440254218	0.16285375750661402
Length	primary_base_tip_dist_p75	0.997862844356904	0.07180125843738583
Tip Base	lateral_tip_ys_mean_p5	0.9978616195457649	0.09397046512664552
Tip Base	lateral_base_ys_p75_p5	0.9978604365479438	0.1280536991567406
Tip Base	lateral_tip_xs_p75_median	0.9978580566209501	0.15590734948926444
Tip Base	lateral_base_xs_p5_p5	0.9978553393309126	0.04739389421424635
Tip Base	lateral_tip_xs_min_std	0.99784436335093	0.11919096929655572
Scanline	scanline_intersection_counts_mean_median	0.9978290126664728	0.16954839677527145
Tip Base	lateral_tip_xs_mean_median	0.9978256430565097	0.12878728776910336
Scanline	scanline_intersection_counts_max_mean	0.9978207929484235	0.1471648314944867
Convex Hull	chull_line_lengths_max_p25	0.9977901060660591	0.1131910432262994
Tip Base	lateral_tip_xs_p95_p5	0.9977846027720179	0.13970606630163657
Tip Base	lateral_tip_xs_p75_p25	0.9977809760622012	0.16164893622927512
Tip Base	lateral_base_ys_p95_p75	0.9977803499471419	0.11804863956157614
Length	primary_base_tip_dist_mean	0.997779916936723	0.10407608741221473
Tip Base	lateral_tip_ys_p75_p5	0.9977767251575403	0.08634744344514322
Length	base_ct_density_p5	0.997776612869929	0.14782467154646095
Tip Base	lateral_tip_ys_p95_p25	0.9977747572054483	0.10009603947049545
Convex Hull	chull_line_lengths_std_p75	0.997763558641938	0.10765883234782436
Tip Base	lateral_base_xs_p25_min	0.9977251841496241	0.11747362018663421
Convex Hull	chull_area_mean	0.997719253561443	0.13968410296685746
Length	lateral_lengths_median_p25	0.9977152506076424	0.17132840217145992
Length	base_length_ratio_p25	0.9977037725780237	0.11890907408805865
Angle	lateral_angles_proximal_p75_p5	0.9976999557469655	0.1459055966126006
Tip Base	lateral_tip_xs_mean_max	0.9976812244394289	0.1520431161235166
Convex Hull	chull_max_width_mean	0.997677435479594	0.0775763205312909
Length	primary_length_median	0.9976719775119668	0.1332172181662249
Length	base_length_p25	0.9976708263565447	0.10754491172280181
Convex Hull	chull_line_lengths_max_p75	0.9976350311155853	0.059458311272845635
Network	network_width_depth_ratio_median	0.9976336083873314	0.15646999795581412
Network	network_length_mean	0.9976244424648044	0.16478271747347734
Tip Base	lateral_tip_xs_median_p5	0.9976121507711875	0.15446375605773444
Tip Base	lateral_base_xs_std_p75	0.9976076028949287	0.17720663689249996
Length	base_length_p75	0.9976058480875203	0.057139444826066456
Tip Base	lateral_base_ys_std_p75	0.9976055838870467	0.0936245204818738
Convex Hull	chull_line_lengths_max_mean	0.997605030360516	0.13773807001484037
Tip Base	lateral_tip_ys_median_mean	0.9975979993831077	0.1184342576656974
Tip Base	lateral_base_xs_std_min	0.9975966802939941	0.15223388366354365
Convex Hull	chull_perimeter_median	0.9975845915584813	0.10885416597937561
Length	base_length_ratio_median	0.9975744037523326	0.13727396741224218
Tip Base	lateral_tip_xs_p5_max	0.9975727699875491	0.129132700383289
Convex Hull	chull_max_height_p25	0.9975698014149773	0.10548076610035377
Tip Base	lateral_tip_ys_p75_min	0.9975491995504507	0.16234846047575563
Length	lateral_count_p75	0.9975487543019825	0.18404209018604784
Tip Base	lateral_base_ys_max_p25	0.9975449030066502	0.058480271993609605
Length	base_length_median	0.9975282058327756	0.10922810593508765
Tip Base	lateral_tip_xs_p25_p95	0.9974849225678819	0.18256222039588407
Tip Base	lateral_base_xs_min_p5	0.9974821685414531	0.05833877324513108
Tip Base	lateral_base_ys_mean_p75	0.9974782976138258	0.18906880145934787
Length	lateral_count_median	0.9974500773283378	0.19687887825718361
Tip Base	lateral_base_ys_std_mean	0.9974258463716663	0.19398373946158834
Length	base_median_ratio_p25	0.997361497447919	0.18546607590450867
Scanline	scanline_intersection_counts_std_mean	0.997357345980044	0.16979797212519507
Length	base_median_ratio_mean	0.9973560335565952	0.16994390914418722
Tip Base	lateral_base_ys_median_p75	0.9973484065801711	0.20967080896904292
Tip Base	lateral_base_xs_std_p5	0.9973280066871915	0.16889940702773823
Length	lateral_count_p25	0.9973157779894142	0.2078365170786921
Tip Base	lateral_tip_xs_p25_median	0.9973135236637225	0.1710676118082702
Tip Base	lateral_base_ys_max_p75	0.9973110887519674	0.10372571104702874
Tip Base	lateral_tip_ys_p75_mean	0.997297650498338	0.15675304853597594
Tip Base	lateral_tip_xs_p95_p95	0.9972482616116808	0.11847554705528146
Network	network_length_lower_median	0.9972440764400332	0.1279227167232157
Scanline	scanline_intersection_counts_p25_p75	0.9972219759111244	0.0
Ellipse	ellipse_a_p5	0.9972123714184772	0.12989085859708296
Length	lateral_lengths_p75_p75	0.9972060857006845	0.16213367163249853
Network	network_solidity_p95	0.9971957931539674	0.16856122557936726
Network	network_length_lower_p75	0.9971842026915787	0.2034935527107576
Tip Base	lateral_base_ys_std_p25	0.997165412351939	0.13788756155386653
Length	lateral_count_p95	0.9971598599472224	0.17063439996986454
Tip Base	lateral_tip_ys_std_median	0.9971352744319606	0.10711652399137281
Tip Base	lateral_base_xs_max_max	0.9971331249012233	0.2114996489229477
Length	lateral_lengths_p75_median	0.9971308157598364	0.16911151495938
Scanline	scanline_intersection_counts_std_p75	0.9971294871698974	0.14729685035531823
Tip Base	lateral_tip_ys_max_p25	0.9971210981862135	0.037071134865246935
Length	lateral_lengths_p25_median	0.9971195504602699	0.18441284439756725
Length	lateral_lengths_mean_median	0.9970985691438714	0.17972190355963985
Convex Hull	chull_area_p25	0.9970788387081037	0.1261105270223409
Length	base_ct_density_p75	0.9970787246391277	0.17122434550014484
Tip Base	lateral_tip_xs_median_max	0.9970621001722656	0.2135454038737417
Tip Base	lateral_tip_ys_mean_mean	0.9970587766754933	0.16357380057969373
Tip Base	lateral_tip_ys_median_min	0.9970557833551764	0.19134896111045116
Convex Hull	chull_line_lengths_max_p5	0.9970527954039469	0.13825592546805865
Convex Hull	chull_line_lengths_std_p25	0.9970515904803239	0.17862453783001045
Length	lateral_lengths_p25_p75	0.9970286194185607	0.1819676857550605
Angle	lateral_angles_proximal_min_p95	0.9970081268480728	0.19604943164916563
Tip Base	lateral_tip_xs_std_p95	0.9969651290842124	0.14335464716898352
Length	lateral_lengths_mean_mean	0.9968943021119582	0.15783081188148287
Tip Base	lateral_tip_xs_std_p5	0.9968669428470466	0.1491507398859762
Convex Hull	chull_perimeter_mean	0.9968575569214227	0.13072543717923799
Tip Base	lateral_base_ys_p75_min	0.9968222760369734	0.24074119420857862
Tip Base	lateral_tip_xs_p95_std	0.9968163198208568	0.16330975487232388
Length	lateral_lengths_p75_mean	0.9968048093570492	0.14250427837196553
Tip Base	lateral_tip_ys_mean_min	0.9967594093409092	0.18241772052172053
Convex Hull	chull_area_p5	0.9967430397462765	0.13606302952525706
Length	lateral_lengths_p5_p95	0.9966996753244035	0.11157417618595665
Scanline	scanline_intersection_counts_mean_p75	0.9966821959716334	0.24800570964370977
Tip Base	lateral_tip_xs_std_max	0.9966668975415722	0.20185291720350396
Angle	lateral_angles_proximal_mean_p5	0.9966605085366409	0.2010588292682331
Length	lateral_lengths_min_p95	0.9966297177246566	0.13510051557454653
Tip Base	lateral_tip_ys_min_p5	0.9966131948877665	0.13645204941918113
Tip Base	lateral_tip_ys_mean_p75	0.9965137864227313	0.17636589096908023
Tip Base	lateral_tip_xs_p95_min	0.9964942441703578	0.20203316303515093
Length	lateral_lengths_mean_p75	0.9964725686084344	0.1904029869119046
Convex Hull	chull_line_lengths_p75_p75	0.9964465517076952	0.12584717020051633
Length	lateral_lengths_mean_p5	0.9963937272142132	0.17869098115508258
Tip Base	lateral_tip_ys_max_mean	0.9963467163454736	0.22346985416238274
Tip Base	lateral_tip_xs_max_min	0.9963137924047657	0.1723353803015738
Ellipse	ellipse_b_median	0.9963011840410253	0.1469930521977902
Tip Base	lateral_base_ys_median_p25	0.996288475686382	0.22107094255072687
Tip Base	lateral_tip_xs_p75_min	0.9962859888470632	0.23247716814730796
Tip Base	lateral_tip_ys_p95_mean	0.9962851474957144	0.20201219386151564
Angle	lateral_angles_proximal_p5_p95	0.996262124003821	0.2001983300495696
Convex Hull	chull_perimeter_p75	0.9962086673679713	0.12767976847847431
Tip Base	lateral_tip_ys_p25_mean	0.996199920306937	0.09336507784161267
Angle	lateral_angles_proximal_p25_p25	0.9961883776616923	0.21795117888994495
Network	network_length_lower_mean	0.9961808875040794	0.22492933514075064
Scanline	scanline_intersection_counts_p95_p25	0.9961604243678482	0.11540124976884987
Length	base_median_ratio_p5	0.9961362218473155	0.19944124385818057
Tip Base	lateral_tip_xs_p75_max	0.9961346326891474	0.16867124515781864
Scanline	scanline_intersection_counts_mean_mean	0.9961009002751887	0.19430088572808918
Tip Base	lateral_tip_ys_median_p5	0.9961007361892569	0.21950238527025562
Convex Hull	chull_max_width_p75	0.996090123906793	0.13089881615633653
Convex Hull	chull_line_lengths_p95_p95	0.9960886257612341	0.1428932139884768
Tip Base	lateral_tip_ys_p25_p75	0.9960865629928655	0.16116051677137885
Convex Hull	chull_line_lengths_std_median	0.9960395921969651	0.21461160227709516
Length	lateral_lengths_p25_p95	0.9960215051598736	0.17091422399801254
Length	lateral_lengths_p5_mean	0.9960126238133663	0.24685418035098827
Convex Hull	chull_line_lengths_p75_mean	0.9960040734868156	0.21365412276910975
Tip Base	lateral_tip_xs_median_min	0.9960000308339013	0.1623293962594683
Length	base_ct_density_min	0.9959939708538917	0.3014051884356582
Length	lateral_lengths_p75_p5	0.9959868532502957	0.17484916137304
Tip Base	lateral_tip_xs_median_median	0.9959852512271649	0.22192332452426514
Tip Base	lateral_tip_xs_max_p95	0.9959822758532102	0.09902178490607157
Tip Base	lateral_base_ys_min_p75	0.9959742465236866	0.10980210576062774
Length	lateral_lengths_median_p75	0.9959710463888842	0.2507551262194517
Tip Base	lateral_tip_ys_p5_p5	0.9959663313724944	0.20248453210499537
Angle	lateral_angles_proximal_median_p5	0.9959625635373627	0.19444916648965105
Convex Hull	chull_max_width_median	0.9959503145807814	0.13987489792026486
Scanline	scanline_intersection_counts_median_mean	0.9959308104478289	0.11665553214334734
Ellipse	ellipse_a_p75	0.9959086219915525	0.17482963203241147
Angle	lateral_angles_distal_median_p25	0.9958534092461153	0.18032594046713996
Tip Base	lateral_tip_xs_std_std	0.9958477296018641	0.2128668670963503
Ellipse	ellipse_ratio_p75	0.995812397296352	0.1276205959120339
Length	lateral_count_max	0.9958113942986154	0.16298749241852706
Network	network_length_lower_p25	0.9957571993646677	0.17141152515677627
Convex Hull	chull_line_lengths_std_p95	0.9956981908568623	0.2089041161286138
Angle	lateral_angles_distal_p95_p5	0.995691458952196	0.18067634369389907
Length	lateral_lengths_p25_p25	0.9956912169185567	0.19145634632092884
Network	network_width_depth_ratio_p95	0.9956637336939733	0.178609585704842
Length	primary_length_p75	0.99555769875611	0.20527278583351824
Length	lateral_lengths_mean_p25	0.9955404236547778	0.18846501257494921
Scanline	scanline_intersection_counts_p95_p75	0.9955116995822758	0.28955103622899764
Length	lateral_lengths_median_median	0.9954687906897649	0.20837487222482987
Angle	lateral_angles_proximal_max_min	0.9954298251704183	0.07205919397766436
Angle	lateral_angles_distal_max_p5	0.9953812790852362	0.18342377381971184
Ellipse	ellipse_b_p5	0.9953783855804502	0.15539527306262846
Convex Hull	chull_perimeter_p5	0.9953675698388021	0.09417300920636573
Tip Base	lateral_tip_ys_median_p75	0.99535703130678	0.16174428397530172
Tip Base	lateral_tip_ys_std_p25	0.9953397153832635	0.1466185063737738
Tip Base	lateral_base_ys_p5_p75	0.9952888383612724	0.16794339947109174
Angle	lateral_angles_proximal_p95_min	0.9952839587452312	0.0817681585069491
Tip Base	lateral_base_ys_min_p5	0.9951380597191457	0.2869731931331498
Length	primary_length_p25	0.9950928287819383	0.1379202998064037
Tip Base	lateral_base_xs_std_p25	0.9950637099885327	0.15120645534341948
Length	grav_index_min	0.9950487664293569	6.792360996037103e-06
Length	lateral_lengths_mean_min	0.9950250243717317	0.24566094133150299
Angle	lateral_angles_proximal_p25_mean	0.9949355186383099	0.16612307624443598
Length	lateral_lengths_p95_median	0.9949184194802622	0.2121948257874834
Tip Base	lateral_tip_ys_p75_p75	0.9948746411444603	0.16252966698926208
Length	lateral_lengths_p5_std	0.9948700637858948	0.19829552446953738
Length	lateral_lengths_p95_p75	0.9948509253623837	0.2436705044765923
Angle	primary_angle_distal_p75	0.9948447026744224	0.15401443278927515
Length	grav_index_p25	0.9948182293159248	0.22473121127891385
Angle	lateral_angles_proximal_p5_mean	0.9948158737059917	0.22492938646068553
Convex Hull	chull_line_lengths_std_p5	0.9947981868663724	0.2300257469744646
Angle	primary_angle_distal_min	0.9947891860165669	1.0107611654308623e-05
Length	lateral_lengths_median_p5	0.9947861704760547	0.18580168116236814
Angle	lateral_angles_distal_std_p5	0.9947824190376647	0.2495516861760501
Tip Base	lateral_base_ys_p25_mean	0.9947510203327324	0.18278710218340535
Convex Hull	chull_line_lengths_p75_median	0.9946798355187005	0.23920238644020414
Angle	primary_angle_distal_mean	0.9946764901512999	0.18219039014061703
Length	lateral_lengths_min_mean	0.9946510544531257	0.2797329829680678
Tip Base	lateral_tip_xs_p5_min	0.9946144931084516	0.31707884183782836
Length	lateral_lengths_p5_max	0.9945871584654646	0.20163395489676908
Ellipse	ellipse_ratio_p95	0.994558496515962	0.14817434413582067
Length	lateral_lengths_min_std	0.9945504586288253	0.2370852691989389
Angle	lateral_angles_proximal_median_p25	0.9945431324470281	0.17893421757087727
Length	primary_base_tip_dist_p95	0.9945137235467751	0.15301568632181373
Tip Base	lateral_base_ys_min_mean	0.9945096316677848	0.11723196683030107
Tip Base	lateral_tip_xs_max_std	0.9945072969736168	0.19221432481331696
Ellipse	ellipse_ratio_mean	0.9944912545674426	0.14782366543647452
Length	lateral_lengths_std_median	0.9944452964711463	0.1959731264102204
Tip Base	lateral_base_ys_min_p25	0.9944308645309257	0.11932576661346628
Tip Base	lateral_base_ys_p25_p75	0.9944167075130808	0.24832939919836325
Length	lateral_lengths_min_max	0.9944030773231378	0.17247192730666674
Tip Base	lateral_tip_xs_p25_min	0.9943984219361641	0.2611901189269882
Tip Base	lateral_base_ys_p5_mean	0.9943864413128276	0.133195427157731
Angle	lateral_angles_proximal_min_mean	0.9943739377506701	0.2521112440893919
Angle	lateral_angles_distal_mean_p25	0.9943638132334748	0.2013861841316178
Length	lateral_lengths_p95_min	0.9942945463015614	0.2365009417844512
Length	lateral_lengths_p75_p25	0.9942808373493732	0.14019996987581962
Scanline	scanline_intersection_counts_p75_mean	0.9942679029216878	0.2464071099689533
Angle	lateral_angles_distal_min_p95	0.9942603362648343	0.21305724998483871
Tip Base	lateral_base_ys_median_p5	0.994244644363645	0.231772253337418
Angle	lateral_angles_distal_p25_mean	0.9942327066895593	0.15407012149943627
Convex Hull	chull_line_lengths_max_p95	0.9942242632335784	0.18899554065589524
Length	lateral_lengths_max_median	0.9942182450318147	0.28080236205046705
Angle	lateral_angles_distal_p75_p5	0.9941990753097134	0.26181203586408724
Tip Base	lateral_base_ys_p5_p25	0.994142440076469	0.18949509801715964
Angle	lateral_angles_distal_max_median	0.9941298613465693	0.1414322235687834
Length	lateral_lengths_p95_mean	0.9941041226400945	0.23724078676434893
Angle	lateral_angles_proximal_mean_std	0.9940946619679681	0.17792732703860606
Tip Base	lateral_tip_ys_std_mean	0.9940483935153414	0.27994266812768326
Length	lateral_lengths_std_p5	0.9940119116730299	0.20492079894125728
Convex Hull	chull_max_width_p95	0.9939759539862789	0.2063031946308851
Network	network_distribution_ratio_p25	0.9939495348058073	0.2053071017484691
Length	lateral_lengths_p95_p5	0.9939325824459202	0.25631820789222903
Angle	lateral_angles_proximal_median_mean	0.9938874963356925	0.1419761051205098
Tip Base	lateral_tip_xs_p25_max	0.9938423787563005	0.3128364328815164
Length	lateral_lengths_max_p25	0.9938062138697005	0.2628885110433137
Angle	primary_angle_distal_std	0.9937526841815641	0.19538557968324588
Length	lateral_lengths_p25_std	0.9937305045458902	0.25845585483831945
Angle	lateral_angles_distal_p5_p95	0.9936791152872558	0.2631691766446441
Tip Base	lateral_tip_ys_p5_mean	0.9936662106152263	0.09811155599566974
Angle	lateral_angles_distal_p75_median	0.9936594494167614	0.13409254833966483
Length	lateral_lengths_std_p75	0.9936333859449586	0.27381378474557616
Length	lateral_lengths_median_min	0.993622405124961	0.2804756384640721
Angle	lateral_angles_distal_p95_median	0.9935964860242559	0.17769890495225066
Angle	primary_angle_distal_p25	0.9935961472378644	0.12785862211408583
Length	lateral_lengths_p5_median	0.9935893489854405	0.3296766325665391
Tip Base	lateral_base_ys_p5_min	0.9935800833922055	0.28734019213637774
Length	primary_length_mean	0.9935745750966676	0.28165376912214873
Length	lateral_count_min	0.9935560572136555	0.24293662110794406
Angle	lateral_angles_distal_p25_p25	0.993546404392025	0.24512858403947957
Scanline	scanline_intersection_counts_p95_median	0.9935071714481521	0.33836836006741455
Tip Base	lateral_base_ys_p5_p5	0.9934840591815972	0.32950924666513676
Angle	lateral_angles_proximal_min_p75	0.9934545856567805	0.16528862165525485
Convex Hull	chull_line_lengths_mean_p25	0.9933522373110318	0.25263788242278745
Angle	primary_angle_distal_p95	0.9933249902033814	0.22089819690067158
Network	network_width_depth_ratio_max	0.993298030532645	0.19290723397370524
Tip Base	lateral_base_ys_mean_p5	0.9932978297356676	0.18229068207076385
Angle	lateral_angles_distal_p75_p25	0.9932958760409871	0.22249758591641366
Tip Base	lateral_base_xs_std_p95	0.9932889282990328	0.1887922149981703
Angle	lateral_angles_proximal_p5_p75	0.9932454897572789	0.19932746063741366
Network	network_solidity_p75	0.9932257012336697	0.19538332512883244
Angle	lateral_angles_proximal_mean_mean	0.9932165729488539	0.13911845454498928
Angle	primary_angle_distal_median	0.993186763994483	0.23387929133680424
Network	network_distribution_ratio_mean	0.9931423046745143	0.21233178408680703
Angle	primary_angle_distal_p5	0.9930345140570057	0.21554292628904084
Angle	lateral_angles_proximal_mean_p25	0.9930132370032311	0.22414541703137553
Convex Hull	chull_line_lengths_mean_p75	0.9930074781085572	0.3077803308584555
Angle	lateral_angles_distal_median_mean	0.9929708714368928	0.1605207474814399
Scanline	scanline_intersection_counts_std_min	0.9929648528879779	0.22968897874325833
Length	lateral_lengths_p75_p95	0.9929503437245913	0.25250893364092475
Length	lateral_lengths_max_min	0.9928948062518828	0.24054222609874773
Ellipse	ellipse_ratio_std	0.9928853547384469	0.24370751715252406
Angle	lateral_angles_distal_p95_p25	0.9928834211665135	0.197731096390891
Convex Hull	chull_line_lengths_p75_p25	0.9928494559596172	0.31137865863581077
Convex Hull	chull_line_lengths_p5_p75	0.9927104916802526	0.24813244648838895
Tip Base	lateral_tip_ys_p95_p75	0.9927085859692572	0.25262966054269975
Convex Hull	chull_line_lengths_p25_p75	0.9926986374856097	0.28972535252423764
Angle	lateral_angles_distal_p95_min	0.9926464928781731	0.22981834937808038
Tip Base	lateral_tip_xs_p95_max	0.9926048400197577	0.3488219494591541
Angle	lateral_angles_distal_max_p25	0.9925961170925397	0.21684360426341323
Length	lateral_lengths_p25_max	0.9925819998645888	0.3072990208209261
Network	network_distribution_ratio_median	0.9925796995906419	0.1761551968305484
Convex Hull	chull_line_lengths_min_median	0.9925771354067345	0.3138495867364365
Angle	lateral_angles_distal_mean_mean	0.9925303132725314	0.1746586362784814
Convex Hull	chull_area_min	0.9924533662905127	0.1453941981552577
Length	lateral_lengths_p95_p25	0.9924044794830291	0.23180089817251326
Tip Base	lateral_base_ys_p25_p25	0.9923787672053526	0.2549757764276795
Length	lateral_lengths_min_median	0.9923539138419019	0.2925477414425962
Network	network_length_min	0.9923413064335733	0.23738714674485273
Length	lateral_lengths_median_p95	0.9923021034585938	0.19010055677463034
Tip Base	lateral_tip_ys_p5_p75	0.992280536063415	0.04727575410619463
Tip Base	lateral_base_xs_min_std	0.9922735663838289	0.07855022046922562
Convex Hull	chull_line_lengths_mean_mean	0.9921970984614755	0.20589890604443292
Angle	lateral_angles_proximal_p75_mean	0.9921728477428224	0.16873443326615692
Tip Base	lateral_base_ys_p95_median	0.9921665793925103	0.1918947277922096
Tip Base	lateral_tip_ys_p5_max	0.9921527986679237	0.2571210084731519
Angle	lateral_angles_distal_p25_p95	0.992152492894776	0.26344569421974895
Angle	lateral_angles_distal_max_min	0.9920951917094211	0.23974983729915805
Angle	lateral_angles_proximal_median_std	0.9920080931587894	0.16703276733965977
Convex Hull	chull_max_height_p5	0.9919935981584688	0.16277391258735568
Tip Base	lateral_tip_ys_p95_min	0.9919642361224353	0.10339727761666213
Angle	lateral_angles_distal_p5_mean	0.9919013973839025	0.26167528751210023
Angle	lateral_angles_proximal_p25_std	0.9918606517096705	0.26676532048229196
Tip Base	lateral_tip_ys_min_mean	0.9918250020854307	0.15316859949168388
Length	lateral_lengths_max_p5	0.9918246624202077	0.2810255642586174
Angle	lateral_angles_proximal_std_p5	0.9917786467142599	0.2132042576163468
Convex Hull	chull_line_lengths_p25_p25	0.9917703871372376	0.27990499584431205
Tip Base	lateral_base_ys_max_median	0.9917596056062576	0.26392850225736986
Ellipse	ellipse_ratio_median	0.9917215886598457	0.14033326214558367
Angle	lateral_angles_proximal_min_max	0.9917173992728539	0.14575114970053088
Tip Base	lateral_tip_ys_max_p75	0.9917011022079693	0.2495417906742251
Length	lateral_lengths_mean_p95	0.9916944523260434	0.2854678747732692
Convex Hull	chull_line_lengths_p95_max	0.9916402935034636	0.24002444419738642
Length	lateral_lengths_max_p75	0.9916256723139054	0.3896933654057772
Angle	lateral_angles_distal_p75_mean	0.9916255441994747	0.17876821206794422
Convex Hull	chull_line_lengths_p5_median	0.9915894334309674	0.291731563741155
Angle	lateral_angles_distal_mean_p5	0.9914658651784973	0.29466531835502996
Angle	lateral_angles_proximal_p5_p25	0.9914120971354619	0.291977191289871
Length	lateral_lengths_p75_min	0.9913882633867561	0.3374642855048986
Tip Base	lateral_tip_ys_min_p75	0.9912395020941656	0.06502274189982685
Angle	lateral_angles_distal_p75_min	0.9912241270674079	0.31663676533666396
Ellipse	ellipse_b_mean	0.9911730582871136	0.15274708716572427
Tip Base	lateral_base_ys_mean_min	0.9911198718822469	0.22710908791345447
Scanline	scanline_intersection_counts_max_p75	0.9910851509139429	0.3514606192969926
Length	primary_tip_pt_y_p5	0.9909556553858501	0.006045210600149894
Length	primary_base_tip_dist_max	0.9909053409869261	0.1980607589351579
Length	lateral_lengths_std_mean	0.9908975750503417	0.3241514266843745
Tip Base	lateral_tip_ys_p95_p5	0.9908780285193924	0.16041148956018805
Tip Base	lateral_tip_ys_p5_p25	0.9908759678136214	0.12119556065037547
Length	primary_base_tip_dist_p5	0.9908525938365439	0.0748553298918124
Convex Hull	chull_line_lengths_median_p75	0.9908514228985467	0.29497971148007107
Length	lateral_count_std	0.990756689933241	0.284507405489038
Tip Base	lateral_base_ys_min_min	0.9907552521483374	0.36214508415193597
Network	network_length_p5	0.9907093236176334	0.2822875247724625
Tip Base	lateral_tip_ys_min_max	0.9906459335088995	0.2921138266063275
Angle	lateral_angles_proximal_std_p25	0.9906205825428975	0.2005042690454787
Length	lateral_lengths_p5_p75	0.990499121412572	0.24896623247210004
Angle	lateral_angles_distal_p95_mean	0.9904793196581816	0.22288406741644104
Angle	lateral_angles_proximal_p5_max	0.9904636245088744	0.17213472756862036
Angle	lateral_angles_proximal_p95_median	0.9904153641201247	0.24024432713026272
Angle	lateral_angles_proximal_p25_p75	0.9903382910124837	0.22640383815477652
Convex Hull	chull_line_lengths_median_mean	0.9903199877809266	0.3109810018045118
Convex Hull	chull_line_lengths_mean_median	0.9902476566022653	0.2897017219377021
Angle	lateral_angles_distal_max_mean	0.990182354926825	0.26637488222954614
Tip Base	lateral_tip_ys_max_median	0.9901341062929611	0.07380943297903167
Convex Hull	chull_line_lengths_p25_mean	0.9901108621595193	0.27930503721885896
Tip Base	lateral_base_ys_p95_p5	0.9900245502806752	0.05922440313875545
Angle	lateral_angles_proximal_p25_p5	0.9899844153001804	0.34379062134749006
Angle	lateral_angles_distal_p5_p75	0.9898565775079092	0.20961532387385526
Convex Hull	chull_line_lengths_max_max	0.9898042646996326	0.20923401947101777
Convex Hull	chull_perimeter_p95	0.9897634708196874	0.30729640391556906
Tip Base	lateral_base_ys_p95_min	0.9897570238009682	0.05585175778129498
Convex Hull	chull_area_p95	0.9897495209106121	0.28949077959568315
Angle	lateral_angles_proximal_max_median	0.9896599134361115	0.3718490698770278
Angle	lateral_angles_proximal_std_median	0.9895894297348319	0.24547688464448567
Angle	lateral_angles_distal_min_mean	0.9895549966210659	0.30602540658937244
Angle	lateral_angles_distal_min_p75	0.9895433803232435	0.2314123137094912
Convex Hull	chull_line_lengths_p5_mean	0.9895344192924587	0.19144625163537224
Length	lateral_lengths_max_mean	0.989316233462705	0.3885167880568776
Angle	lateral_angles_proximal_p95_mean	0.9893043951633972	0.23437720371452564
Convex Hull	chull_max_width_std	0.9892366261605884	0.2268391886128066
Angle	lateral_angles_distal_std_median	0.9892362577211206	0.27643952175835607
Angle	lateral_angles_proximal_p5_std	0.989159279519652	0.33580443507895813
Length	base_length_p5	0.9891561713595044	0.0813460034387865
Network	network_length_lower_p5	0.9891557811933472	0.2608248321123807
Network	network_distribution_ratio_p75	0.9891081315266913	0.2686186874357497
Network	network_solidity_median	0.9891064420220138	0.20989583065653183
Tip Base	lateral_base_ys_max_p5	0.9890554312511509	0.009880716706133573
Angle	lateral_angles_proximal_max_mean	0.9890386999865756	0.29979238260613716
Angle	lateral_angles_proximal_median_min	0.989003245645453	0.32778957002367426
Angle	lateral_angles_proximal_std_mean	0.988986987300931	0.25803894266937716
Tip Base	lateral_base_ys_p25_p5	0.9889661954968726	0.3292115167878985
Angle	lateral_angles_distal_median_median	0.98885442524272	0.17596352204393897
Length	lateral_lengths_median_max	0.9888391528122369	0.27839955693463275
Tip Base	lateral_base_xs_p5_min	0.9887959486637321	0.14069349823307498
Length	base_length_ratio_p5	0.9887175516097989	0.11575494981528658
Angle	lateral_angles_distal_median_p5	0.9886997191833707	0.34298234200087196
Angle	lateral_angles_distal_std_p25	0.98857334172481	0.33367966458458787
Angle	primary_angle_distal_max	0.9885293571268182	0.3138177333278756
Length	primary_base_tip_dist_min	0.9884420252761844	0.2730690955447727
Angle	lateral_angles_proximal_p75_std	0.9883771423538017	0.1671903069764878
Tip Base	lateral_tip_ys_p95_median	0.9883703032921174	0.2105035271315786
Angle	lateral_angles_proximal_p75_p25	0.9883096391775289	0.20512773414033153
Network	network_width_depth_ratio_std	0.9881365483494323	0.12054598119039266
Ellipse	ellipse_a_p95	0.9880825831695795	0.1740642945579576
Tip Base	lateral_tip_ys_max_min	0.988009099192178	0.04697302749691501
Scanline	scanline_intersection_counts_mean_p5	0.9878545238061027	0.29083966488734386
Tip Base	lateral_tip_xs_max_max	0.9878158293772	0.37701040207778796
Length	lateral_lengths_std_p25	0.9878153880166	0.25106703036184563
Tip Base	lateral_tip_ys_max_p5	0.9877860348602222	0.125459192296273
Network	network_length_p95	0.9877690947951278	0.3373263693474948
Convex Hull	chull_line_lengths_min_mean	0.9877180568929428	0.1891381340138099
Network	network_distribution_ratio_p5	0.9875155425371518	0.3264456791601221
Angle	lateral_angles_distal_std_mean	0.9874880291378972	0.30168221133554296
Convex Hull	chull_line_lengths_std_std	0.9874199473819653	0.3975831703530483
Convex Hull	chull_line_lengths_p25_median	0.9871593940389939	0.2867704168695149
Angle	lateral_angles_proximal_mean_p75	0.9871230623605894	0.25294757630936976
Scanline	scanline_intersection_counts_std_p5	0.9871201133589432	0.23550974427489416
Length	lateral_lengths_min_p75	0.9871173427294915	0.31993128441655055
Angle	lateral_angles_distal_mean_median	0.9870289429223799	0.16926918959906959
Angle	lateral_angles_proximal_p75_p75	0.986999205315341	0.20344533889908595
Tip Base	lateral_base_ys_max_min	0.986861586365795	0.00998943588331317
Ellipse	ellipse_ratio_max	0.9868177083176985	0.15537786570965334
Tip Base	lateral_base_ys_std_min	0.9867803844816592	0.14584962677646268
Ellipse	ellipse_b_p75	0.9866668812536197	0.22295470200162099
Angle	lateral_angles_distal_p25_median	0.9862863756772458	0.17644490966202597
Angle	lateral_angles_distal_p25_p5	0.9862121281633388	0.33698429020187154
Scanline	scanline_intersection_counts_std_p95	0.9861932337650562	0.29929224911513513
Angle	lateral_angles_distal_p25_p75	0.9861593876853936	0.18483668482581792
Angle	lateral_angles_proximal_min_p25	0.9859977531782708	0.3264517685969964
Angle	lateral_angles_proximal_p25_p95	0.9859428529206458	0.21352061182310456
Angle	lateral_angles_proximal_p75_min	0.9859428220135229	0.2140923396276851
Convex Hull	chull_line_lengths_p95_std	0.9857683960046467	0.1985688291708508
Convex Hull	chull_max_width_max	0.9857272303477909	0.3823234027881008
Length	lateral_lengths_median_std	0.9856739524733513	0.24403295215746826
Scanline	scanline_intersection_counts_p95_p95	0.9856533122107506	0.30598934571901193
Angle	lateral_angles_proximal_median_p75	0.9856464057270715	0.3285419140132551
Convex Hull	chull_area_std	0.9855285685864209	0.3001336418007557
Length	lateral_lengths_p75_std	0.9854990793405016	0.3698488060102637
Length	lateral_lengths_p5_p25	0.9854019381921489	0.2433482034163166
Tip Base	lateral_tip_ys_std_p75	0.9853467621609252	0.2489409641857851
Angle	lateral_angles_proximal_median_median	0.9853298812847953	0.1561707558985246
Angle	lateral_angles_proximal_mean_min	0.985317697556034	0.3020130821009342
Angle	lateral_angles_proximal_p75_median	0.9852282208323478	0.24092009289241004
Scanline	scanline_intersection_counts_max_p95	0.9850934808804892	0.5038417695658928
Length	lateral_lengths_std_min	0.9850337641994539	0.34021644285254177
Angle	lateral_angles_proximal_min_std	0.9849586641150225	0.38804945205432995
Scanline	scanline_intersection_counts_p95_p5	0.9849175712499566	0.3101413957057563
Tip Base	lateral_base_ys_p75_median	0.9847030782408608	0.11211283774111976
Length	base_length_min	0.984691219219002	0.23994149137986162
Tip Base	lateral_tip_ys_p25_max	0.9845999930211234	0.31532750851600333
Tip Base	lateral_tip_ys_std_p5	0.9845251506975641	0.14431293286087216
Convex Hull	chull_line_lengths_min_p25	0.9843763129150042	0.3692688525835956
Angle	lateral_angles_distal_p5_p25	0.9843333245770889	0.4545677971015809
Tip Base	lateral_base_ys_std_p5	0.9842999621661466	0.08010184117921987
Angle	lateral_angles_distal_std_std	0.9842696649207673	0.3550296274961012
Angle	lateral_angles_proximal_median_max	0.9841321085725422	0.4092767689936473
Angle	primary_angle_proximal_p5	0.9840736156166546	0.25137812234061147
Network	network_solidity_p25	0.9839714974481412	0.3081171168889514
Scanline	scanline_intersection_counts_mean_min	0.9839479480326584	0.20873127778085498
Tip Base	lateral_base_xs_std_std	0.9838463895258635	0.3684347262742137
Scanline	scanline_last_ind_std	0.9837288548629374	0.034482239291598625
Scanline	scanline_first_ind_p25	0.9837018097299947	0.0
Scanline	scanline_intersection_counts_p75_p75	0.983598201637727	0.31633376758212955
Angle	lateral_angles_proximal_std_std	0.9835657519777818	0.3442060670268418
Tip Base	lateral_tip_ys_p5_min	0.9834978401438198	0.3167082637520867
Angle	lateral_angles_distal_p5_median	0.9834461279764327	0.317903221636438
Convex Hull	chull_line_lengths_median_median	0.9831051672572912	0.3489336279204727
Angle	lateral_angles_proximal_std_min	0.9830559384860305	0.28111532637886194
Convex Hull	chull_line_lengths_max_std	0.9830295479560344	0.2794156569868851
Length	lateral_lengths_mean_std	0.9827949412544932	0.38779387387016845
Ellipse	ellipse_b_p25	0.9827544138980782	0.23232396348613737
Convex Hull	chull_line_lengths_p75_p95	0.9825453623887497	0.30851513894880567
Angle	lateral_angles_distal_mean_p75	0.9825134261866663	0.2022152316274865
Angle	primary_angle_proximal_median	0.9825123727161578	0.3080872380059898
Length	grav_index_median	0.9823657175927094	0.4687522801726931
Convex Hull	chull_line_lengths_median_std	0.9822758396202843	0.32097318314028167
Length	lateral_lengths_min_min	0.9822715058687773	0.23870520771534645
Tip Base	lateral_tip_ys_median_max	0.9821726302996155	0.3377144086860055
Angle	lateral_angles_distal_median_p75	0.9821586239196872	0.16952469523778332
Angle	lateral_angles_proximal_mean_median	0.9820595444328041	0.19991906142718135
Angle	primary_angle_proximal_p25	0.9820075250999958	0.3405485472917663
Angle	lateral_angles_distal_mean_std	0.9820013480832965	0.255771227055415
Scanline	scanline_intersection_counts_p25_p5	0.9819434353929429	0.0
Length	base_median_ratio_min	0.981892150815348	0.41600389033290186
Angle	lateral_angles_distal_mean_min	0.9816740329135305	0.48264957679500203
Angle	lateral_angles_distal_std_p75	0.9815084009225741	0.3594849799819985
Angle	lateral_angles_distal_max_p75	0.9814511039291286	0.23105206080834562
Length	base_length_ratio_min	0.9813318305184562	0.29403061209605835
Tip Base	lateral_tip_ys_std_min	0.9812781419476543	0.1670483569383111
Tip Base	lateral_tip_xs_min_min	0.9812717761036978	0.3189474495004558
Angle	lateral_angles_proximal_min_median	0.981141972387253	0.3735409494902953
Angle	lateral_angles_distal_median_std	0.9810885441746627	0.2930397935941934
Angle	lateral_angles_proximal_p5_median	0.9810837374306904	0.26860951376531794
Angle	lateral_angles_proximal_p25_max	0.9810587164688517	0.2859272095726729
Angle	lateral_angles_distal_min_median	0.9809927921329847	0.3326262722065059
Angle	lateral_angles_distal_p75_p75	0.9808611347236283	0.30910845201944936
Angle	lateral_angles_proximal_p95_std	0.9808267758887201	0.4062190695255313
Angle	lateral_angles_distal_min_p25	0.9805199766891847	0.49869865583999157
Tip Base	lateral_base_ys_median_min	0.9805072980414853	0.455174951529065
Network	network_length_lower_p95	0.9804335984933484	0.5178636764622602
Tip Base	lateral_tip_ys_p75_median	0.9803858187938793	0.15877995857617852
Scanline	scanline_intersection_counts_max_min	0.9802763466929486	0.0
Ellipse	ellipse_ratio_p25	0.9801798357200656	0.17290259168077823
Scanline	scanline_intersection_counts_p75_median	0.9801203271760893	0.0
Ellipse	ellipse_ratio_p5	0.9799329593737176	0.19366150357867068
Tip Base	lateral_base_ys_p75_p95	0.979918340718237	0.3067742260253121
Convex Hull	chull_line_lengths_p75_std	0.9799113269421145	0.4156008895632001
Angle	lateral_angles_proximal_p25_median	0.9798745071572347	0.27223872507672253
Convex Hull	chull_max_height_min	0.9797193216161348	0.2376552240178438
Angle	lateral_angles_distal_p95_p75	0.9795472335599021	0.2154171926342571
Angle	lateral_angles_distal_p25_std	0.979117185448401	0.422631472969676
Angle	lateral_angles_proximal_std_p75	0.9786531552275658	0.3272047620101687
Angle	lateral_angles_distal_std_min	0.9786109109395305	0.43264128737384977
Convex Hull	chull_line_lengths_min_p75	0.978594820077775	0.21471128407690399
Scanline	scanline_intersection_counts_p25_p95	0.9785731464084092	0.0
Angle	lateral_angles_distal_p75_std	0.9785574063250304	0.1754606978284646
Convex Hull	chull_line_lengths_p75_p5	0.9785480462487082	0.4131934758348207
Tip Base	lateral_base_ys_p25_min	0.9784037987766857	0.3922137333075767
Tip Base	lateral_tip_ys_min_p25	0.9778903477547093	0.3115972138230526
Scanline	scanline_intersection_counts_p95_min	0.9777768374024687	0.5979242366046307
Scanline	scanline_first_ind_mean	0.9777727944559963	0.2008675333472235
Tip Base	lateral_tip_ys_median_p95	0.9777372008922479	0.3394742989504316
Convex Hull	chull_max_width_min	0.9774076659871318	0.11348233452413983
Convex Hull	chull_max_height_std	0.9769847648980386	0.3125714932908945
Scanline	scanline_intersection_counts_std_max	0.9767808956312835	0.43785393025686975
Scanline	scanline_intersection_counts_p25_std	0.976760622566436	0.37164620732268894
Tip Base	lateral_tip_ys_p75_p95	0.9767121682562672	0.3739523043997565
Scanline	scanline_intersection_counts_p95_max	0.9765158006028161	0.506970633122701
Convex Hull	chull_line_lengths_std_max	0.9764922858823464	0.42796944506080514
Convex Hull	chull_perimeter_std	0.9764233636149046	0.2842508795630312
Ellipse	ellipse_a_min	0.9763501065043553	0.26537028779844496
Angle	lateral_angles_proximal_mean_p95	0.9761893932845737	0.2312671862378556
Length	lateral_lengths_p75_max	0.9761442393030949	0.5890454094941882
Angle	lateral_angles_proximal_p95_p25	0.9759512116524584	0.24553376452435
Angle	lateral_angles_proximal_mean_max	0.97594010205415	0.3197345613368985
Convex Hull	chull_line_lengths_mean_p95	0.975903719780482	0.3446720222045796
Ellipse	ellipse_b_min	0.9758529175165566	0.20042431373202155
Tip Base	lateral_base_ys_mean_median	0.9756061091195372	0.16895891984296976
Scanline	scanline_intersection_counts_mean_p95	0.9755826442402663	0.47730880561320477
Network	network_length_lower_min	0.975506484210195	0.4983204346645073
Length	grav_index_p75	0.9750496701449318	0.49875953590706407
Length	grav_index_mean	0.9750264589145778	0.6755056194365715
Tip Base	lateral_base_ys_median_median	0.9747854064513908	0.1790049805534585
Length	lateral_lengths_p25_p5	0.9746789667062536	0.3739332204941235
Convex Hull	chull_perimeter_max	0.9746536812569825	0.39143350057156273
Ellipse	ellipse_b_p95	0.9746165978221513	0.38931184448396433
Convex Hull	chull_line_lengths_p5_p25	0.974518403210726	0.4911647927235889
Tip Base	lateral_tip_ys_mean_p95	0.9745055544879087	0.358742059757553
Scanline	scanline_last_ind_min	0.9742471376723618	0.0
Tip Base	lateral_base_ys_p25_max	0.9742068098113914	0.5971381164707135
Angle	lateral_angles_proximal_max_p25	0.9740907723876485	0.28700312786058924
Scanline	scanline_intersection_counts_max_max	0.9739824514691435	0.4670731612387996
Angle	lateral_angles_proximal_p5_p5	0.9735667195022769	0.5875194650248678
Network	network_solidity_mean	0.9733110099035472	0.3358797002499111
Angle	lateral_angles_distal_median_min	0.973297199903076	0.45081849368881394
Angle	lateral_angles_distal_p5_std	0.9732562878442986	0.5655315695511087
Tip Base	lateral_base_ys_median_p95	0.973220735225312	0.19764926552313355
Angle	lateral_angles_distal_mean_p95	0.9730170368536596	0.24404935663583527
Convex Hull	chull_line_lengths_p5_p5	0.9727762456076157	0.47704516214919784
Convex Hull	chull_line_lengths_min_p95	0.9725767177691746	0.3582282765801014
Network	network_length_max	0.9724451048961682	0.44340215229656393
Angle	lateral_angles_proximal_max_std	0.9724034929662747	0.5385797866491849
Convex Hull	chull_line_lengths_median_p5	0.9722348684936134	0.3646466193181715
Tip Base	lateral_tip_ys_min_std	0.9721955750800588	0.3631348895944138
Scanline	scanline_first_ind_p5	0.972189813412892	0.0
Tip Base	lateral_tip_ys_p5_std	0.9719622370464729	0.29233472499287505
Convex Hull	chull_line_lengths_min_std	0.9717527714109837	0.395746934394079
Angle	lateral_angles_distal_std_p95	0.9716420168709264	0.4587604848680057
Network	network_distribution_ratio_p95	0.9715983426027857	0.4363339820642729
Length	lateral_lengths_p5_min	0.9713860342197809	0.33621369113609156
Scanline	scanline_intersection_counts_p25_min	0.9713146033741143	0.0
Angle	primary_angle_proximal_mean	0.9710663741016793	0.6414680517714401
Tip Base	lateral_tip_ys_mean_median	0.9707808343481115	0.19768263595566493
Convex Hull	chull_line_lengths_mean_p5	0.970572530902489	0.3690904726752725
Length	primary_length_p95	0.9702240276812895	0.5055223240109668
Scanline	scanline_intersection_counts_p95_std	0.9701243879122964	0.5140923952366027
Convex Hull	chull_line_lengths_median_p95	0.970111091541376	0.44073938433418997
Length	lateral_lengths_mean_max	0.9698500877292696	0.588764025215063
Tip Base	lateral_tip_ys_p25_p95	0.9698427647395015	0.18259873792356227
Tip Base	lateral_tip_ys_p25_std	0.9697470092933023	0.26691142563673953
Tip Base	lateral_base_ys_p95_p95	0.9696483391462741	0.6843047124478603
Tip Base	lateral_base_ys_mean_p95	0.9692323226559737	0.36693085579481444
Length	base_median_ratio_median	0.9692208684874902	0.174435035890274
Convex Hull	chull_line_lengths_p75_max	0.9692106853812371	0.48211787280075863
Scanline	scanline_intersection_counts_std_std	0.9685887451518662	0.5752411129514887
Length	base_length_p95	0.9685823673803086	0.6921666468454573
Length	lateral_lengths_min_p25	0.9683935585227226	0.24936670402327535
Tip Base	lateral_base_ys_median_max	0.9681823747814507	0.4546196444062839
Length	base_median_ratio_p95	0.968110499525048	0.219236030484803
Network	network_distribution_ratio_min	0.9676968943196665	0.5503328196016821
Tip Base	lateral_tip_ys_mean_max	0.9673625848175768	0.6183495504958592
Convex Hull	chull_line_lengths_std_min	0.9671957803504808	0.34611123697656854
Angle	lateral_angles_proximal_max_p75	0.9671267203723496	0.3009060998514251
Angle	lateral_angles_distal_p95_std	0.9669391138984001	0.34806760268220077
Tip Base	lateral_tip_ys_min_min	0.9664727604780384	0.5571891047782124
Convex Hull	chull_area_max	0.9660443207653225	0.46142781565403346
Angle	lateral_angles_proximal_median_p95	0.9658176907268461	0.19850223938397993
Network	network_solidity_p5	0.9656244750541176	0.34784239207034945
Ellipse	ellipse_ratio_min	0.9655558309309344	0.47034151076819664
Angle	lateral_angles_proximal_p95_p75	0.965440476077077	0.2660629170967288
Tip Base	lateral_tip_ys_median_median	0.965331292504021	0.2217154526257128
Scanline	scanline_intersection_counts_max_p5	0.9651171205869564	0.8610640196944735
Scanline	scanline_first_ind_median	0.9647696087930844	0.0
Angle	lateral_angles_proximal_min_p5	0.9645596354881856	0.513800522518643
Angle	lateral_angles_proximal_std_p95	0.9641616623161655	0.49341383128761157
Scanline	scanline_intersection_counts_max_std	0.9640584059098276	0.5892436723099208
Convex Hull	chull_line_lengths_p5_std	0.9640281826849492	0.4613248614826634
Length	base_ct_density_p95	0.963897410412087	0.2078222935884232
Network	network_length_std	0.9636217504745379	0.5471760315387342
Tip Base	lateral_tip_ys_p95_p95	0.9631275599826558	0.6372284319931444
Tip Base	lateral_base_ys_max_p95	0.9625308948546777	0.7784603658377344
Angle	primary_angle_proximal_p75	0.9622056996259988	0.8387774162247075
Tip Base	lateral_tip_ys_median_std	0.9619425205221702	0.4151591299093259
Convex Hull	chull_line_lengths_max_min	0.9613496614360232	0.3001597165510668
Length	lateral_lengths_p95_p95	0.9611370435934714	0.5880404034714909
Scanline	scanline_first_ind_p75	0.960604956955011	0.5216109579494905
Length	lateral_lengths_p5_p5	0.9603074549236542	0.29960725145231093
Convex Hull	chull_line_lengths_p25_std	0.9595116058483927	0.515056926570683
Tip Base	lateral_tip_ys_p5_p95	0.9586192262620803	0.13466727299282344
Convex Hull	chull_line_lengths_p5_p95	0.9582395343778635	0.5777195962850268
Scanline	scanline_first_ind_max	0.9581996709343649	0.4160935864576528
Tip Base	lateral_base_ys_std_p95	0.9579593836565896	0.748066206655435
Length	base_length_ratio_p95	0.9578868824856395	0.6017594545930455
Angle	lateral_angles_distal_min_std	0.9574820431367171	0.6566413989643468
Convex Hull	chull_line_lengths_median_p25	0.9572404877831009	0.36581261701047385
Convex Hull	chull_line_lengths_mean_std	0.9568798650040443	0.5119963793394707
Tip Base	lateral_tip_ys_min_p95	0.956879147581264	0.13570835857851496
Convex Hull	chull_line_lengths_p95_min	0.9561790159437613	0.2068298397659743
Tip Base	lateral_base_ys_p5_max	0.956164525027699	0.6158923861016473
Network	network_solidity_min	0.9551933762440981	0.7010552620125173
Tip Base	lateral_tip_ys_p25_median	0.9551696723245904	0.06983064489197899
Angle	lateral_angles_distal_median_p95	0.9551207996734034	0.2275886397414826
Tip Base	lateral_base_ys_min_std	0.9551088512075436	0.3235180699708366
Tip Base	lateral_tip_ys_p75_max	0.9550854258854635	0.7041094196499572
Angle	lateral_angles_proximal_p95_p95	0.9549716518547077	0.5126318276254852
Scanline	scanline_intersection_counts_p75_p5	0.9549036588347108	0.0
Convex Hull	chull_line_lengths_p25_p5	0.9546463867601831	0.6469068312067316
Tip Base	lateral_base_ys_p5_std	0.9544755989740353	0.30081384574366316
Tip Base	lateral_base_ys_p75_max	0.9541909448158057	0.7266983681784721
Convex Hull	chull_line_lengths_p25_p95	0.9538302427949911	0.4687611928696663
Convex Hull	chull_line_lengths_min_max	0.9532816743253915	0.8535613150793082
Convex Hull	chull_line_lengths_p25_min	0.9526765858926036	0.725923876409028
Tip Base	lateral_base_ys_p25_std	0.9526067516968855	0.49789538414600104
Network	network_distribution_ratio_max	0.9520915643970856	0.6588299193763137
Angle	lateral_angles_distal_p5_p5	0.9509583137411471	0.7833905306902522
Angle	lateral_angles_proximal_p75_max	0.9505949805886625	0.5538535449719098
Angle	lateral_angles_proximal_max_p95	0.9505360426442013	0.5161548033068232
Tip Base	lateral_base_ys_mean_max	0.949304129683697	0.7060799089161385
Tip Base	lateral_tip_ys_max_p95	0.9491968680068557	0.8234709492656617
Scanline	scanline_intersection_counts_p25_max	0.9487931713039087	0.0
Tip Base	lateral_base_ys_min_max	0.9487860545362747	0.6555238050560044
Scanline	scanline_intersection_counts_p75_p95	0.9487523236772869	1.0176688203263475
Angle	lateral_angles_distal_max_std	0.9480096380102301	0.50927984812538
Tip Base	lateral_tip_ys_p5_median	0.9473176390953976	0.04531687856355065
Network	network_length_lower_max	0.9467123471386166	0.7826161829790386
Length	primary_length_p5	0.9447857973235	0.6589984533987492
Scanline	scanline_intersection_counts_mean_max	0.9445947246760207	0.6831835767157786
Tip Base	lateral_base_ys_median_std	0.9445833790077351	0.5763399555547253
Convex Hull	chull_perimeter_min	0.9445583330806026	0.23096012908053365
Tip Base	lateral_base_ys_p25_p95	0.9439626441158409	0.3612391735996346
Length	lateral_lengths_p25_min	0.9436530572233395	0.44606482731025254
Tip Base	lateral_base_ys_p25_median	0.9433651740922387	0.20173142959930696
Tip Base	lateral_tip_ys_min_median	0.9433100545259123	0.10172390125767793
Angle	lateral_angles_distal_min_max	0.940789838199181	0.6351521530085638
Convex Hull	chull_line_lengths_p75_min	0.9407498062771967	0.6777238337069775
Angle	lateral_angles_distal_p5_max	0.9407195339795795	0.5179454789697435
Convex Hull	chull_line_lengths_p5_max	0.9377221260731354	0.8879564297391921
Length	lateral_lengths_std_p95	0.9365411695758172	0.8074027980430153
Angle	lateral_angles_proximal_p25_min	0.9358159736178232	0.7257765081876482
Scanline	scanline_first_ind_p95	0.9357987508393814	0.5078832294947316
Scanline	scanline_intersection_counts_median_p5	0.934951047750781	0.0
Tip Base	lateral_base_ys_min_median	0.9341820464458024	0.09527376879459132
Angle	lateral_angles_distal_p25_max	0.9341572109738263	0.5602100921872033
Network	network_distribution_ratio_std	0.9326682325271017	0.6683621698449488
Length	lateral_lengths_min_p5	0.9321072280503551	0.4423611099993435
Tip Base	lateral_tip_ys_mean_std	0.9311415463664273	0.784828365680218
Convex Hull	chull_line_lengths_median_max	0.9304341062474945	0.9285501224523501
Tip Base	lateral_base_ys_min_p95	0.9297115990283334	0.11124826996416423
Ellipse	ellipse_b_std	0.9288144343860724	0.36157166674598945
Convex Hull	chull_line_lengths_mean_max	0.926632891309733	0.6693632694324688
Tip Base	lateral_base_ys_p5_median	0.9265183375976107	0.10282993121499752
Tip Base	lateral_tip_ys_p75_std	0.9263233565449941	0.7465080429248803
Tip Base	lateral_base_ys_p5_p95	0.9252296092036784	0.24323506730854075
Tip Base	lateral_tip_ys_std_p95	0.9233664860939503	0.96567017114749
Angle	lateral_angles_proximal_std_max	0.9229766987831105	0.5505012756378778
Angle	lateral_angles_distal_min_p5	0.9229349363107513	0.8661198716289549
Length	base_ct_density_std	0.9223859877945291	0.3280143838369825
Angle	lateral_angles_proximal_p75_p95	0.9200797681502043	0.4062563788950397
Tip Base	lateral_base_ys_p75_std	0.9198869399873455	0.9120300083379279
Angle	primary_angle_proximal_p95	0.9168311340291468	0.9191775152294358
Length	primary_length_max	0.9167903851775825	0.6233739199394418
Scanline	scanline_intersection_counts_median_min	0.9160227859397948	0.0
Convex Hull	chull_line_lengths_mean_min	0.9154685217059367	0.6573826006821563
Angle	lateral_angles_distal_p75_p95	0.9145612455840425	0.2985488557847695
Scanline	scanline_intersection_counts_p75_max	0.9138807933015326	0.8951259176304556
Scanline	scanline_intersection_counts_mean_std	0.9122921105546741	0.8601823980276901
Angle	lateral_angles_distal_mean_max	0.9099765177363976	0.5503894984507706
Length	lateral_lengths_max_p95	0.9089100120659498	1.0308452809666067
Root Width	root_widths_std_std	0.9070464608053215	0.7719994891142227
Network	network_length_lower_std	0.9055366006092821	0.9693108623202128
Convex Hull	chull_line_lengths_p25_max	0.9051453263212956	0.8364408717819054
Scanline	scanline_first_ind_min	0.9050826426332765	0.0
Angle	lateral_angles_distal_p25_min	0.9043807806866947	0.9143754365598521
Angle	lateral_angles_distal_median_max	0.9037731905746296	0.5101810821003933
Angle	primary_angle_proximal_std	0.9035555950552195	1.1992365201635682
Root Width	root_widths_std_mean	0.9034661812251246	1.13051032271983
Angle	lateral_angles_distal_p5_min	0.8966167360904039	1.2649604283738054
Tip Base	lateral_base_ys_mean_std	0.8964597750768	1.0888481204564966
Root Width	root_widths_std_max	0.8956219537290202	0.7537650704833186
Convex Hull	chull_line_lengths_p5_min	0.8940025321438473	1.2607709802511242
Tip Base	lateral_base_xs_std_max	0.8938388736939737	0.6617682334032488
Root Width	root_widths_median_median	0.8927839659139958	0.8446664236361253
Root Width	root_widths_p75_median	0.8927270584789143	0.8527951140305601
Root Width	root_widths_p5_median	0.8922754651967757	0.8597208370925261
Root Width	root_widths_min_median	0.8922523631158856	0.8597405033817632
Root Width	root_widths_p95_median	0.8920862001486849	0.8676451210292576
Root Width	root_widths_max_median	0.8918237245516459	0.8746888128394538
Length	primary_base_tip_dist_std	0.8914642206780656	0.6745097803952412
Root Width	root_widths_p25_median	0.8913532947800268	0.883232266399512
Tip Base	lateral_base_ys_p95_max	0.8911497064144757	1.1357109015740376
Root Width	root_widths_mean_median	0.8907939905417154	0.8796792975381642
Scanline	scanline_intersection_counts_p75_std	0.8907619062312759	1.0999612045853875
Length	base_ct_density_max	0.8883058188849376	0.35050769710933105
Angle	primary_angle_proximal_max	0.8876824285700801	1.031524099732963
Length	base_length_ratio_max	0.8871400695797439	1.352258583722765
Convex Hull	chull_line_lengths_min_p5	0.8844649449538282	1.0595949783967071
Angle	lateral_angles_distal_min_min	0.883669438159431	1.0022509770033856
Length	base_length_max	0.8836357221229154	1.0321443924471245
Length	base_length_ratio_std	0.8828879052361343	1.199505210312185
Root Width	root_widths_std_p95	0.8807537620918885	0.788372146280564
Tip Base	lateral_tip_ys_p95_max	0.8781869835885947	1.4862933832633392
Angle	lateral_angles_distal_std_max	0.8734673939821753	1.1770691666900563
Scanline	scanline_first_ind_std	0.8723360100857278	0.8940859493479947
Tip Base	lateral_base_xs_min_min	0.8703705543414076	0.1235822704396688
Tip Base	lateral_base_ys_max_max	0.8697220250448308	1.2485520680818265
Convex Hull	chull_line_lengths_median_min	0.8695488938027793	1.1769549944782858
Length	primary_length_std	0.8687204539228283	1.0801722429748033
Angle	lateral_angles_proximal_p5_min	0.8675303756595835	1.2802492056623405
Length	lateral_lengths_p95_std	0.8661799120868517	1.0954411480037878
Angle	lateral_angles_distal_max_p95	0.8593006663494764	0.6635953844726159
Length	lateral_lengths_p95_max	0.855826907713268	1.4017407009438523
Root Width	root_widths_max_mean	0.8476747092648502	0.9135931333515239
Root Width	root_widths_p95_mean	0.8469049403687396	0.9179407785112721
Root Width	root_widths_p75_mean	0.8438327171885986	0.9349008114726695
Scanline	scanline_intersection_counts_median_p95	0.8411034059785207	0.0
Root Width	root_widths_mean_mean	0.8401555592584288	0.9553656971415456
Root Width	root_widths_median_mean	0.8400771262139392	0.9548420562891858
Tip Base	lateral_tip_ys_max_max	0.8397012118999931	1.4882830118549908
Ellipse	ellipse_a_std	0.8375802279246501	0.4055339954923794
Angle	lateral_angles_distal_p95_p95	0.8375186520786763	0.5764995139770734
Root Width	root_widths_p25_mean	0.8363905937938605	1.0010736434005967
Length	primary_length_min	0.8359568084154361	1.3296543591627121
Root Width	root_widths_p5_mean	0.8334233367832219	1.0389063660142674
Length	grav_index_p95	0.8331399420445771	1.0693508044137139
Angle	lateral_angles_proximal_max_max	0.8328274886811354	1.3902195705910134
Root Width	root_widths_min_mean	0.8326786840333033	1.0482568317195213
Angle	lateral_angles_proximal_p95_max	0.8282876329538664	1.390451666396149
Root Width	root_widths_max_p25	0.8255013819812927	0.7489131646267734
Angle	primary_angle_proximal_min	0.8235886463740033	0.0
Root Width	root_widths_p95_p25	0.8210285865923047	0.7584709441167727
Angle	lateral_angles_distal_p75_max	0.8176421725568965	0.5629499947868235
Root Width	root_widths_std_p75	0.8147093709225324	0.8190209611280761
Root Width	root_widths_max_max	0.812414026144458	0.46703553488477745
Length	grav_index_std	0.8106682517018994	1.237859274195343
Root Width	root_widths_p95_p75	0.809674150028638	1.2583094597460616
Root Width	root_widths_max_p75	0.8095348958820238	1.2108540503172247
Root Width	root_widths_p75_p75	0.8093410285843319	1.389965825827329
Root Width	root_widths_median_p75	0.8092702391775843	1.485292371673664
Root Width	root_widths_mean_p75	0.8092588275156479	1.485248829247584
Tip Base	lateral_base_ys_std_max	0.8091476727339881	1.5489138628072285
Root Width	root_widths_p95_max	0.8087175396310858	0.4719763296814957
Root Width	root_widths_p25_p75	0.808554296917813	1.5013877216233833
Root Width	root_widths_min_p75	0.8061340878165438	1.5047681323087019
Root Width	root_widths_p5_p75	0.8060619878422975	1.504972598277734
Root Width	root_widths_p75_p25	0.8031100510128	0.7956278842976392
Scanline	scanline_intersection_counts_median_std	0.8015139562648692	1.516073591817991
Root Width	root_widths_min_max	0.8006157670906594	0.49607564930438197
Root Width	root_widths_p5_max	0.8005631688308288	0.49616652714481974
Root Width	root_widths_p25_max	0.8003800856691109	0.49644962537956483
Root Width	root_widths_median_max	0.8003420751841284	0.49643338788368047
Root Width	root_widths_mean_max	0.8003420751841284	0.49643338788368047
Root Width	root_widths_p75_max	0.8000442788511095	0.5279678880907909
Tip Base	lateral_base_ys_p95_std	0.7991076479007175	1.9306285787368314
Root Width	root_widths_max_p95	0.7981732442106024	0.7219999535068762
Root Width	root_widths_p95_p95	0.79744168883801	0.7083577100844185
Root Width	root_widths_p75_p95	0.7957249023389743	0.7238899847434128
Root Width	root_widths_min_p95	0.7929853882554023	0.7314638549644662
Root Width	root_widths_p5_p95	0.7929214371696961	0.7316497608177912
Root Width	root_widths_p25_p95	0.7926338344028391	0.732320592222318
Root Width	root_widths_median_p95	0.7922892828231701	0.7309367994316291
Root Width	root_widths_mean_p95	0.7918134196968681	0.7317435152290936
Root Width	root_widths_mean_p25	0.7842140797066338	0.9603494430593771
Length	lateral_lengths_std_std	0.7837952505754656	1.6093911823836475
Root Width	root_widths_median_p25	0.7828966987015984	0.9976079852818502
Tip Base	lateral_tip_ys_p95_std	0.7821479298796	1.6744514059384998
Tip Base	lateral_base_ys_max_std	0.7819499447711307	1.934445696251044
Length	lateral_lengths_max_max	0.7804544338268213	2.171687260482499
Root Width	root_widths_p5_p25	0.7763892604667666	0.9613102117299116
Root Width	root_widths_min_p25	0.7763084674967957	0.9608419149590264
Scanline	scanline_intersection_counts_median_max	0.7756490613378003	1.472257756548084
Root Width	root_widths_p25_p25	0.77546531065662	1.0201275380531671
Length	base_length_std	0.7732214451504962	2.0013734613142318
Tip Base	lateral_tip_ys_std_max	0.7642319727947885	2.031500214009553
Length	lateral_lengths_max_std	0.7641983062137722	2.0525201174012713
Tip Base	lateral_base_ys_std_std	0.7434351261327425	2.1854450634365907
Length	lateral_lengths_std_max	0.7411373528701327	2.1360784545840454
Length	grav_index_max	0.740065422698137	0.9713504112968233
Convex Hull	chull_line_lengths_min_min	0.7389759412934762	1.7697060028757212
Ellipse	ellipse_b_max	0.7383420657826949	0.8831011333379287
Tip Base	lateral_tip_ys_max_std	0.7291815454772597	1.991849533307701
Tip Base	lateral_tip_ys_std_std	0.7272858536415024	2.1856404224123427
Root Width	root_widths_max_p5	0.7223812804493922	1.0088328611985462
Root Width	root_widths_p95_p5	0.7205123508150151	1.014400160049071
Root Width	root_widths_p75_min	0.7188598025166492	1.1723141234693115
Length	primary_tip_pt_y_min	0.7187654601170707	0.014737029550365693
Root Width	root_widths_max_min	0.7180086869692379	1.1718465979411723
Root Width	root_widths_p95_min	0.7178961656317073	1.171891052823683
Root Width	root_widths_p75_p5	0.7135684683073036	1.024456024030155
Root Width	root_widths_median_min	0.7111741471975879	1.1526181035946594
Root Width	root_widths_mean_min	0.7111741471975879	1.1526181035946594
Root Width	root_widths_median_p5	0.6996843803068687	1.0338091280743111
Root Width	root_widths_mean_p5	0.6982566492728095	1.035886816668415
Angle	lateral_angles_distal_p95_max	0.6799143017492281	1.5460231803818039
Ellipse	ellipse_a_max	0.6760754861965371	0.5361946877607404
Root Width	root_widths_p25_p5	0.6711833221197803	1.040407079901731
Root Width	root_widths_p25_min	0.6709285133671204	1.3408126272268022
Angle	lateral_angles_proximal_min_min	0.6684152563615451	1.9425324406053286
Root Width	root_widths_p5_p5	0.6486499074456147	1.1437878211799877
Root Width	root_widths_min_p5	0.6450932270470181	1.1792066414167508
Length	base_median_ratio_std	0.6443275672924392	0.6142213740934569
Root Width	root_widths_p5_min	0.6442705154061842	1.4157056845403229
Root Width	root_widths_min_min	0.6396661967239711	1.4208839510195728
Root Width	root_widths_max_std	0.6310668753819436	0.816063406950885
Root Width	root_widths_p95_std	0.6283217825485298	0.8275080273128586
Root Width	root_widths_min_std	0.627209890775704	0.8741905924389205
Root Width	root_widths_p5_std	0.6250397098486399	0.8846584517967395
Root Width	root_widths_p75_std	0.6201857883108572	0.8642221415161897
Root Width	root_widths_p25_std	0.6187414120551457	0.8709935537779386
Root Width	root_widths_mean_std	0.6164280345750771	0.8770705811677327
Root Width	root_widths_median_std	0.6163372494758312	0.8768523877076357
Angle	lateral_angles_distal_max_max	0.608452666954568	2.1337318935968277
Length	base_median_ratio_max	0.5621543609294979	0.7535361086760733
Network	network_solidity_std	0.5480208241566861	0.1511215806846997
Length	primary_tip_pt_y_std	0.5180960096939302	0.025893796378415174
Network	network_solidity_max	0.47637973274923473	0.10537399992838759
Root Width	root_widths_std_min
Root Width	root_widths_std_median		0.0
Root Width	root_widths_std_p5		0.0
Root Width	root_widths_std_p25		0.0
Scanline	scanline_intersection_counts_min_min
Scanline	scanline_intersection_counts_min_max
Scanline	scanline_intersection_counts_min_mean
Scanline	scanline_intersection_counts_min_median
Scanline	scanline_intersection_counts_min_std
Scanline	scanline_intersection_counts_min_p5
Scanline	scanline_intersection_counts_min_p25
Scanline	scanline_intersection_counts_min_p75
Scanline	scanline_intersection_counts_min_p95
Scanline	scanline_intersection_counts_p5_min
Scanline	scanline_intersection_counts_p5_max
Scanline	scanline_intersection_counts_p5_mean
Scanline	scanline_intersection_counts_p5_median
Scanline	scanline_intersection_counts_p5_std
Scanline	scanline_intersection_counts_p5_p5
Scanline	scanline_intersection_counts_p5_p25
Scanline	scanline_intersection_counts_p5_p75
Scanline	scanline_intersection_counts_p5_p95
