# Supplementary material for: Fast and Efficient Root Phenotyping via Pose Estimation
Source: Plant Phenomics. 2024 Apr 12;6:0175. doi: 10.34133/plantphenomics.0175 (PMC11020144; doi:10.34133/plantphenomics.0175)
Supplement: Supplementary 1 — Figs. S1 and S2 Tables S1 to S6 Annotation Protocols [file plantphenomics.0175.f1.zip › table_s4.soybean_traits.csv]

category	trait_name	correlation	p95_zscore
Tip Base	lateral_tip_ys_p75_p25	0.9996787795445037	0.036140026089841
Scanline	scanline_last_ind_max	0.9996116053529686	0.0
Tip Base	lateral_tip_ys_median_median	0.9995908439954873	0.06861646196951066
Tip Base	lateral_base_xs_mean_mean	0.9995823050583157	0.04126409308307212
Tip Base	lateral_tip_ys_median_p5	0.9995412096721094	0.05520835404104434
Tip Base	lateral_tip_ys_mean_p25	0.9995052362748678	0.061890360215414976
Tip Base	lateral_tip_xs_min_p75	0.9995028635315074	0.059553836101331914
Tip Base	lateral_base_xs_p25_mean	0.9994808003033884	0.03728182745925889
Tip Base	lateral_tip_ys_p75_median	0.9994656714446768	0.061704976070361815
Tip Base	lateral_tip_ys_p25_mean	0.9994551668914502	0.08048519600530225
Tip Base	lateral_base_ys_p5_mean	0.9994414092760517	0.07904308279739339
Scanline	scanline_first_ind_p75	0.9994348720624016	0.0
Tip Base	lateral_tip_ys_median_mean	0.9994314001352985	0.07320672167344494
Tip Base	lateral_base_xs_p5_p5	0.999417689581686	0.062004241563293275
Tip Base	lateral_base_xs_median_mean	0.999415046149231	0.04841565547283657
Tip Base	lateral_tip_xs_min_mean	0.9994088407740437	0.07593276815514896
Tip Base	lateral_base_ys_p75_p75	0.9993591250458806	0.06518840416154223
Tip Base	lateral_tip_ys_min_max	0.9993494784793497	0.05847809209849555
Tip Base	lateral_tip_ys_p25_p75	0.9992962992789736	0.07156334522300459
Tip Base	lateral_base_xs_mean_std	0.9992962689105649	0.08487642105660552
Tip Base	lateral_base_xs_median_std	0.9992917268264052	0.07582494192163455
Tip Base	lateral_tip_ys_p95_p25	0.999268455682354	0.10387535343100099
Tip Base	lateral_base_ys_p5_p75	0.999268279088407	0.05713346682381286
Scanline	scanline_last_ind_p95	0.9992564364548481	0.0889792565565969
Convex Hull	chull_max_height_p95	0.9992357439201109	0.09582917392156631
Tip Base	lateral_base_ys_min_p95	0.9992217641647101	0.10481338497283947
Convex Hull	chull_max_height_max	0.9992129884308216	0.07695147905447133
Tip Base	lateral_base_ys_p75_median	0.9991992042685205	0.06780323597526526
Tip Base	lateral_base_ys_median_median	0.9991894219538136	0.08490813907118787
Tip Base	lateral_tip_ys_p75_mean	0.9991818004573795	0.089967799611214
Tip Base	lateral_base_ys_median_mean	0.999168389098819	0.08254054724305906
Tip Base	lateral_base_xs_p5_std	0.9991606178733611	0.08498664260236584
Tip Base	lateral_tip_ys_mean_median	0.9991506289846089	0.08045401468777791
Tip Base	lateral_base_xs_p75_std	0.9991186252898103	0.08130526821800384
Tip Base	lateral_base_ys_p75_mean	0.9990878444596778	0.06468623658076893
Tip Base	lateral_base_ys_min_mean	0.9990715442106793	0.10144497635959293
Tip Base	lateral_base_ys_p75_p25	0.9990614496007812	0.06865329932279352
Tip Base	lateral_tip_ys_mean_mean	0.999035685692074	0.13307858111579302
Tip Base	lateral_tip_ys_p95_p5	0.999033540257779	0.07947455510908549
Tip Base	lateral_tip_ys_median_p25	0.999007943565515	0.08512312589855404
Tip Base	lateral_tip_ys_p5_max	0.9989873786549206	0.0970238625568529
Tip Base	lateral_base_xs_min_std	0.9989419484520056	0.1003148543652964
Tip Base	lateral_tip_xs_std_mean	0.998919839148343	0.11264070050954408
Tip Base	lateral_base_xs_p25_std	0.9988678238405239	0.09509115975022107
Tip Base	lateral_tip_ys_p5_mean	0.9988654874715835	0.1025778886455033
Tip Base	lateral_base_xs_min_p5	0.9988466702047732	0.09465738586947758
Tip Base	lateral_tip_ys_mean_p5	0.9988228180488181	0.12058559543259817
Tip Base	lateral_base_ys_p5_p25	0.9987889068012408	0.08321883503537233
Tip Base	lateral_tip_ys_p5_p95	0.9987683741992605	0.07311607322203295
Tip Base	lateral_base_ys_mean_median	0.9987209170057321	0.0961009405218806
Tip Base	lateral_tip_xs_std_median	0.9987051743575825	0.11171518272769754
Tip Base	lateral_base_ys_mean_mean	0.9987050865029723	0.09187409666207609
Tip Base	lateral_tip_ys_p25_p25	0.9986776692760823	0.0710728337909874
Tip Base	lateral_base_xs_mean_p5	0.9986752154944111	0.11376764969578794
Tip Base	lateral_tip_ys_max_p5	0.9986702289803181	0.07938546844868788
Tip Base	lateral_base_xs_median_p5	0.9986484926220524	0.10288926551015291
Tip Base	lateral_tip_ys_min_p95	0.9986373130880104	0.11539594940327624
Tip Base	lateral_tip_xs_min_median	0.9986291015743046	0.08082565125258147
Tip Base	lateral_tip_xs_p95_median	0.9986204777548509	0.14041664229804293
Tip Base	lateral_tip_ys_median_p75	0.9986121748447426	0.12489033784715298
Tip Base	lateral_tip_ys_p75_p75	0.9986111083510808	0.11817410528373073
Tip Base	lateral_base_xs_median_p75	0.9985891658304248	0.13822806947534821
Tip Base	lateral_base_xs_p25_p25	0.9985638486655161	0.09026304643020858
Tip Base	lateral_tip_xs_std_p25	0.9985578539530352	0.10628054826939125
Tip Base	lateral_tip_ys_p5_p75	0.9985477038448519	0.10977621984840881
Tip Base	lateral_tip_ys_p25_median	0.9985205756270675	0.09204459085740076
Tip Base	lateral_base_xs_mean_p25	0.9985032132825546	0.11770817641816467
Tip Base	lateral_base_ys_mean_p25	0.9984981380322252	0.09716571652212727
Tip Base	lateral_tip_ys_mean_min	0.9984933294036172	0.1271072394693948
Tip Base	lateral_base_ys_p25_p75	0.9984862331279317	0.1485179890270253
Tip Base	lateral_tip_ys_p25_p95	0.9984824314905628	0.10328820232252582
Tip Base	lateral_base_xs_p25_p5	0.9984822139880909	0.0746950286640767
Tip Base	lateral_tip_ys_median_p95	0.9984485282021535	0.14571210818236363
Tip Base	lateral_base_xs_p95_std	0.9984449720107643	0.09477535126757905
Tip Base	lateral_base_xs_mean_max	0.9984229885604502	0.1344773058728166
Tip Base	lateral_tip_xs_p25_mean	0.9984208700179471	0.14359959641953104
Tip Base	lateral_base_ys_median_p25	0.9983844086067878	0.09265936765020752
Tip Base	lateral_base_ys_mean_p75	0.9983380526688277	0.10632117006320292
Tip Base	lateral_tip_xs_p95_mean	0.9983369902922848	0.12988048826551765
Tip Base	lateral_base_xs_p75_p25	0.9982703784089155	0.08817853692704897
Tip Base	lateral_base_ys_p25_mean	0.9982432283178806	0.1403388170373705
Tip Base	lateral_base_ys_median_p75	0.9982026072320049	0.13229122522849798
Tip Base	lateral_base_ys_p75_p95	0.9981857158833857	0.09598036828005702
Tip Base	lateral_tip_xs_p5_mean	0.9981539920814125	0.10378762218734892
Tip Base	lateral_base_ys_min_p25	0.9981342249424698	0.06227095335863089
Tip Base	lateral_base_xs_mean_p95	0.9980940910105495	0.12133141548404054
Tip Base	lateral_tip_xs_max_median	0.9980441209126351	0.15578319052261186
Tip Base	lateral_tip_ys_mean_p75	0.9980205356880689	0.1489174352121488
Tip Base	lateral_tip_xs_max_mean	0.9980108932573892	0.13022862544262662
Tip Base	lateral_tip_ys_p5_p25	0.997999278482116	0.17227628380593507
Tip Base	lateral_base_xs_mean_min	0.9979917121781409	0.11828778255313421
Tip Base	lateral_base_ys_p5_p95	0.9979496773059463	0.13675666094058778
Tip Base	lateral_tip_ys_p5_median	0.9979384457187043	0.13314071146857545
Tip Base	lateral_base_xs_p5_p25	0.9978983649978208	0.09358882572884951
Length	lateral_lengths_max_p25	0.9978665892135516	0.14329950753974177
Tip Base	lateral_tip_xs_p5_min	0.9978431230801993	0.10862082052840905
Tip Base	lateral_base_xs_p5_min	0.9978252330863574	0.1481477001983991
Tip Base	lateral_base_xs_p75_max	0.9978127275568648	0.12449168956486693
Tip Base	lateral_tip_ys_p95_min	0.9978036116043814	0.11788674196880201
Tip Base	lateral_tip_ys_max_min	0.9977956150772731	0.12150634081920748
Tip Base	lateral_base_ys_p25_median	0.9977903593562641	0.1957231230007529
Length	lateral_lengths_p95_p75	0.9977619257503103	0.15527526484258802
Tip Base	lateral_base_xs_median_p25	0.9977507559452927	0.1145224300360758
Tip Base	lateral_base_ys_median_p95	0.9977058714249751	0.14659532542938275
Tip Base	lateral_base_xs_p75_p95	0.9977029402064276	0.15858108620862948
Tip Base	lateral_tip_ys_p25_min	0.9976738725911927	0.13342418264556005
Tip Base	lateral_tip_ys_p25_p5	0.9976314232265495	0.18641119629006764
Tip Base	lateral_base_xs_max_std	0.9976270118066262	0.07634452878384554
Tip Base	lateral_base_ys_p95_p25	0.9975893185521829	0.05377246922025214
Tip Base	lateral_tip_ys_p95_mean	0.9975722591123298	0.1731353405926004
Root Width	root_widths_std_p5	0.9975645700131498	0.09409708533988653
Tip Base	lateral_tip_xs_std_p5	0.997536896582272	0.15710682553177538
Tip Base	lateral_tip_xs_max_p25	0.9975229362694307	0.1148515785453195
Tip Base	lateral_tip_ys_p95_median	0.9974572187919266	0.1866732498679644
Tip Base	lateral_base_xs_p75_mean	0.9974363707276601	0.10407171048263177
Convex Hull	chull_max_width_p25	0.997426203135015	0.135799210968807
Tip Base	lateral_tip_xs_std_p95	0.99741239198821	0.16902159877345224
Tip Base	lateral_base_ys_max_p25	0.997356207139222	0.06370445157383592
Tip Base	lateral_base_xs_median_p95	0.9972955582786904	0.10374359269289139
Tip Base	lateral_tip_xs_min_min	0.9972902463535603	0.14834963469507154
Tip Base	lateral_base_xs_p25_min	0.9972775429941892	0.16676175825058673
Length	lateral_lengths_p95_mean	0.9972735717774479	0.14281892449444153
Tip Base	lateral_tip_xs_std_p75	0.9972686560768409	0.11977184959284952
Tip Base	lateral_tip_ys_p75_p5	0.9972535002245974	0.1692723104470049
Length	lateral_lengths_median_p25	0.9971906715105623	0.1916269817999607
Tip Base	lateral_base_ys_p25_p95	0.9971621439441203	0.18536501075215395
Tip Base	lateral_base_ys_p75_p5	0.9971356287787649	0.09551722993628954
Tip Base	lateral_tip_ys_median_min	0.9971273826220921	0.18684886792910738
Tip Base	lateral_base_ys_p95_p5	0.9971224732401794	0.06645174293779482
Tip Base	lateral_base_ys_max_p5	0.997065181545937	0.047286882603398084
Tip Base	lateral_base_xs_p95_p95	0.9970596167990723	0.17805117781147778
Tip Base	lateral_base_xs_p25_p75	0.9970003020091045	0.11202094444963581
Tip Base	lateral_base_ys_p95_median	0.9969688316293679	0.04642023239935536
Tip Base	lateral_base_ys_mean_p5	0.9969418517893452	0.11746601957023714
Length	lateral_lengths_max_median	0.9969126419730983	0.1709121294000169
Convex Hull	chull_max_width_p5	0.9969041946045811	0.22973294489877644
Tip Base	lateral_base_ys_p75_min	0.9968871204277272	0.1177221742511849
Tip Base	lateral_tip_xs_p5_p5	0.996850672873397	0.15731029136149
Tip Base	lateral_base_ys_std_p25	0.9968352145377527	0.054208551517762396
Tip Base	lateral_base_ys_p95_min	0.9968219832779749	0.08925031686651382
Tip Base	lateral_tip_xs_min_p25	0.9968139085536104	0.1573165195776051
Length	lateral_lengths_max_mean	0.9968001627055013	0.1862348398218885
Tip Base	lateral_base_ys_mean_p95	0.9967805948032639	0.1510391614709178
Tip Base	lateral_base_ys_p25_p25	0.9967618916057942	0.11895318274608088
Tip Base	lateral_tip_xs_std_min	0.9967605164533924	0.15779042802581167
Length	lateral_lengths_p95_p25	0.9967213190118649	0.10868963040761886
Length	lateral_lengths_p95_median	0.996659310289257	0.17573320529736242
Tip Base	lateral_tip_xs_p95_p25	0.996652043430563	0.16346146975316034
Tip Base	lateral_base_xs_p75_p5	0.9966518771561902	0.12878695514863245
Length	lateral_lengths_median_p5	0.996630719396592	0.23192291434317652
Tip Base	lateral_base_xs_min_p25	0.9966262840643274	0.0758723404374894
Tip Base	lateral_tip_xs_min_p5	0.9965897385911358	0.1385727687273149
Tip Base	lateral_base_ys_median_min	0.9965671344498114	0.11811210281574669
Tip Base	lateral_tip_xs_p5_p75	0.9965260993562643	0.11810624696643617
Tip Base	lateral_tip_ys_std_p5	0.9964051503606025	0.135268641980426
Length	base_length_p5	0.9963978513250472	0.10497335085096526
Tip Base	lateral_base_xs_p75_p75	0.996365451532418	0.10419312070397171
Tip Base	lateral_tip_ys_min_p75	0.996347905209	0.23530356389155885
Tip Base	lateral_base_ys_mean_min	0.9963288479791013	0.12114382246129615
Tip Base	lateral_base_xs_median_min	0.9963197890987457	0.14142997161444676
Tip Base	lateral_tip_xs_median_std	0.9962518243206981	0.13991899109804798
Tip Base	lateral_base_xs_max_p75	0.9962378932180879	0.06064391458426895
Length	lateral_lengths_mean_mean	0.9961975552787378	0.166625515167674
Length	lateral_lengths_p95_p5	0.9961773101086184	0.14978640448578093
Tip Base	lateral_base_ys_p95_mean	0.9961671051832315	0.07370373500593541
Tip Base	lateral_tip_ys_p25_max	0.9961613855578184	0.17194897886818936
Tip Base	lateral_base_ys_max_min	0.9961457438270052	0.04855024484840358
Length	base_length_min	0.9961413074045538	0.08256636371664819
Tip Base	lateral_tip_xs_p5_median	0.996131879317702	0.08801341875227747
Tip Base	lateral_base_xs_p95_p75	0.9961288860018112	0.07318826455419704
Tip Base	lateral_tip_xs_p5_p25	0.9961204016610723	0.22065604356403612
Tip Base	lateral_base_xs_p95_max	0.9961158071303972	0.13886935074104423
Tip Base	lateral_base_xs_max_p95	0.9961133574783863	0.1346856264490659
Length	lateral_lengths_mean_p25	0.9960927860904728	0.15336573649436033
Tip Base	lateral_tip_ys_std_mean	0.9960825846847328	0.2583266625353294
Length	lateral_lengths_median_median	0.9960333335975541	0.2198382806809291
Tip Base	lateral_base_ys_std_p5	0.9960247642097446	0.1006974793989833
Tip Base	lateral_base_ys_p5_median	0.9959808658845635	0.0920191613227806
Length	lateral_lengths_mean_median	0.9959434229262465	0.1403171661182546
Ellipse	ellipse_b_p25	0.9959173170655923	0.22501585445603992
Tip Base	lateral_tip_xs_std_max	0.9958701679670529	0.23669548296276766
Length	lateral_lengths_std_mean	0.9958544285673047	0.13922146304806043
Tip Base	lateral_base_xs_p5_p75	0.9958119835681042	0.11452249679262655
Tip Base	lateral_tip_xs_p75_mean	0.9958082847926073	0.2379801175233321
Length	lateral_lengths_std_p75	0.9957198455424994	0.15500809910985636
Tip Base	lateral_base_xs_median_max	0.995716285485546	0.21171782972214478
Tip Base	lateral_base_xs_min_median	0.9956478666569437	0.19568928641840416
Length	lateral_lengths_median_mean	0.9956262600657381	0.16427557038164828
Tip Base	lateral_base_xs_p75_min	0.9955840885937571	0.12560500262929955
Tip Base	lateral_tip_ys_mean_p95	0.9955755494954872	0.239313039266174
Tip Base	lateral_base_xs_p25_median	0.9955714913306621	0.21138417909173515
Scanline	scanline_intersection_counts_p75_mean	0.9955361213196867	0.22374016925551124
Tip Base	lateral_base_ys_median_max	0.9955207618570251	0.20737841722852235
Length	lateral_lengths_max_p5	0.9955116885592491	0.1980253003187799
Tip Base	lateral_tip_xs_mean_mean	0.9955057093630878	0.21680081807464935
Network	network_length_lower_median	0.995488134272453	0.24557420894353646
Network	network_length_lower_mean	0.995465237739999	0.225352452345331
Network	network_length_median	0.9954538769259774	0.23678464082716405
Tip Base	lateral_tip_xs_median_p25	0.9953510797821249	0.2231684453455374
Tip Base	lateral_tip_ys_max_mean	0.9953207473126009	0.27232194686288025
Scanline	scanline_intersection_counts_p75_p75	0.9953161486221491	0.2670099606523888
Scanline	scanline_intersection_counts_std_median	0.9952855742306942	0.27023458592714256
Length	lateral_lengths_mean_p75	0.9952712421026687	0.19346297005875351
Tip Base	lateral_base_ys_std_median	0.9952610927107247	0.0833408557425833
Length	base_length_p25	0.9952480415196922	0.07459963529752495
Network	network_length_p75	0.9952177359548495	0.20868699026713225
Network	network_length_lower_p25	0.9951419545576218	0.26384123077085064
Network	network_length_lower_p75	0.9950957709532076	0.2218014763125531
Tip Base	lateral_tip_ys_p75_min	0.9950770696254962	0.25291842620135907
Tip Base	lateral_tip_ys_std_p25	0.9950353169734474	0.1782469992043358
Convex Hull	chull_max_width_max	0.9950286128290218	0.14767335062446652
Tip Base	lateral_base_ys_min_p75	0.9950178091559551	0.17569292464934377
Convex Hull	chull_max_width_mean	0.9949995143375125	0.15051527596070963
Convex Hull	chull_area_max	0.9949976144641648	0.265800154883263
Tip Base	lateral_base_xs_p5_median	0.9949888724399849	0.25442628686332813
Scanline	scanline_intersection_counts_std_p75	0.9949394396298523	0.24812469918886823
Ellipse	ellipse_a_max	0.9948942871651926	0.07255763872412928
Length	lateral_lengths_median_p75	0.9948893013713355	0.16342029979120246
Scanline	scanline_intersection_counts_mean_median	0.9948509150928858	0.23333214356419915
Tip Base	lateral_tip_ys_min_mean	0.9948025965561211	0.16126458798558102
Length	lateral_lengths_std_median	0.9947093125917034	0.15003310023724176
Length	lateral_lengths_std_p25	0.9947034145817119	0.09462928385188332
Scanline	scanline_intersection_counts_mean_p75	0.9946923094653892	0.21950714522492723
Tip Base	lateral_base_ys_median_p5	0.994665554220611	0.1865600757767674
Tip Base	lateral_base_ys_max_median	0.9946547143183229	0.03801885055215004
Scanline	scanline_intersection_counts_std_mean	0.994637079523653	0.2883894643836402
Length	lateral_lengths_p75_p75	0.9946274676720906	0.1584371580233967
Convex Hull	chull_area_p95	0.9945984353484949	0.26379310066245587
Scanline	scanline_intersection_counts_mean_mean	0.9945480065700083	0.22535998924904413
Network	network_length_mean	0.9945265497373011	0.24242126211603224
Length	lateral_lengths_p75_mean	0.994457796956601	0.11744557944661636
Scanline	scanline_intersection_counts_p75_median	0.9944409202321464	0.3014513811528198
Length	lateral_lengths_p75_median	0.9944386722087649	0.16860527318212876
Angle	lateral_angles_proximal_min_max	0.9944304637213124	0.2602146051639805
Tip Base	lateral_tip_ys_std_median	0.9943810403590675	0.23643192463884463
Scanline	scanline_intersection_counts_p95_mean	0.9943330039985144	0.2939216360998781
Ellipse	ellipse_b_mean	0.9943239547697866	0.2829363174775785
Scanline	scanline_intersection_counts_p95_median	0.9942906322873595	0.2860847422174744
Scanline	scanline_intersection_counts_std_p25	0.9942902481064217	0.30654172556830606
Tip Base	lateral_base_ys_mean_max	0.9942873147031037	0.23732575442260243
Tip Base	lateral_base_xs_p5_mean	0.9942859224575892	0.08226277062393797
Length	lateral_lengths_p25_p75	0.9942854886057497	0.1251387778944774
Convex Hull	chull_area_p75	0.9942776202310023	0.3029959846174402
Tip Base	lateral_tip_xs_p25_p25	0.9942675624078119	0.22345402028381325
Scanline	scanline_intersection_counts_p75_p95	0.9941929659828639	0.2369494332636416
Tip Base	lateral_base_ys_std_mean	0.9941238623774196	0.07688604830842094
Tip Base	lateral_base_ys_max_mean	0.994072183411305	0.1030479819734454
Tip Base	lateral_base_xs_std_max	0.9939117220818265	0.23265353476820513
Tip Base	lateral_tip_xs_p25_min	0.9938700044506925	0.22070626562649587
Tip Base	lateral_base_ys_std_min	0.9938679622816706	0.17294945714881052
Tip Base	lateral_tip_ys_p5_p5	0.9938234339583095	0.2106201812533486
Length	lateral_lengths_p25_p5	0.9938002776974749	0.31286642648329116
Convex Hull	chull_area_median	0.9937835025578059	0.24961246865413583
Scanline	scanline_intersection_counts_p95_p75	0.9937336877576787	0.26185891708806797
Convex Hull	chull_area_mean	0.9937281391126694	0.2518264565794628
Scanline	scanline_intersection_counts_max_mean	0.9936677878681208	0.34429112944674706
Ellipse	ellipse_b_p5	0.9936429275998219	0.22441734422832832
Scanline	scanline_intersection_counts_mean_p25	0.9935191484878911	0.2662411272164955
Tip Base	lateral_base_xs_mean_p75	0.993490266316384	0.15271812884882202
Length	lateral_lengths_p25_mean	0.9934395779180426	0.18117647013738977
Convex Hull	chull_perimeter_max	0.9934126216595334	0.267631624922262
Tip Base	lateral_tip_xs_median_p95	0.9933948583563011	0.20366281505210382
Length	lateral_lengths_mean_p5	0.9933689126509374	0.2434117439861038
Network	network_width_depth_ratio_p25	0.9933477015009361	0.23034733333423488
Network	network_length_p25	0.9933370772993967	0.2798343712916356
Tip Base	lateral_base_ys_p75_max	0.9933085787891055	0.19886976617621893
Length	lateral_lengths_max_p75	0.9933050678434583	0.2587874494576867
Tip Base	lateral_base_ys_p5_p5	0.9932975836503538	0.1099581364356853
Tip Base	lateral_tip_xs_mean_p5	0.9931602771393127	0.26278960021758624
Length	base_length_mean	0.9929516163187837	0.10754332308775699
Convex Hull	chull_line_lengths_p5_p75	0.9929248970105023	0.19063373210234752
Network	network_length_lower_p95	0.9928874377536296	0.27913581592566106
Tip Base	lateral_tip_xs_mean_std	0.9927703069870631	0.18225555384464753
Network	network_length_p95	0.9927661232043473	0.25741708343069714
Length	lateral_lengths_std_p5	0.9926705199743505	0.19263349600017982
Convex Hull	chull_max_width_p95	0.9926432537754024	0.1985347126736042
Tip Base	lateral_tip_xs_median_mean	0.9926328238740576	0.22341355793833798
Length	base_length_median	0.9925095123552282	0.0828852983651275
Tip Base	lateral_tip_xs_p75_p25	0.9924798588292816	0.30298306801116
Scanline	scanline_intersection_counts_p95_p25	0.9924392299221617	0.3087029068539626
Convex Hull	chull_max_width_median	0.9924329186885483	0.24442761293690832
Tip Base	lateral_tip_xs_mean_p25	0.9924325589516098	0.27235258126371087
Tip Base	lateral_base_xs_min_p75	0.9923056647012332	0.24406850507547714
Tip Base	lateral_tip_xs_p75_std	0.9923031437912913	0.19126510827977525
Tip Base	lateral_base_ys_min_median	0.9922744454280499	0.07079177889985153
Tip Base	lateral_base_ys_p25_p5	0.9922224494954385	0.1649847109716784
Tip Base	lateral_tip_xs_p25_p5	0.9922141702450895	0.23557373892842273
Length	lateral_count_mean	0.992180022787977	0.35596600162025843
Tip Base	lateral_tip_xs_max_max	0.9920743481527524	0.26441909531552066
Tip Base	lateral_tip_xs_min_max	0.9920715476112683	0.12507954191909976
Length	lateral_lengths_mean_min	0.9920273391307777	0.24874052179978956
Convex Hull	chull_line_lengths_median_p75	0.9919779567297344	0.22558848918322633
Length	lateral_lengths_p75_p25	0.9919669686418621	0.15264269197219724
Ellipse	ellipse_ratio_median	0.9919590184456196	0.2805308599525418
Scanline	scanline_intersection_counts_max_p75	0.9919546636171036	0.28185723942293095
Tip Base	lateral_tip_xs_p95_p5	0.9919351065807729	0.2482420628240997
Tip Base	lateral_tip_xs_p75_median	0.9918696132203917	0.34022663183057783
Tip Base	lateral_tip_ys_max_median	0.9917960726530132	0.292626336599784
Tip Base	lateral_tip_ys_p95_p75	0.9917317559180939	0.28504065805815165
Convex Hull	chull_area_p25	0.9917024151654185	0.2995630882474013
Tip Base	lateral_tip_xs_p75_p95	0.9916619184632164	0.2724328411691368
Tip Base	lateral_tip_xs_min_p95	0.9915797495086628	0.21133719740447043
Convex Hull	chull_line_lengths_p25_median	0.9914708167358336	0.272237871434096
Tip Base	lateral_base_xs_std_p95	0.9914330039400876	0.11137778843131664
Length	lateral_lengths_max_min	0.9914280502480683	0.334830843549171
Scanline	scanline_intersection_counts_median_p75	0.991394324982483	0.46097822946610845
Tip Base	lateral_tip_xs_p95_max	0.9913830405659088	0.2372908552778183
Tip Base	lateral_tip_xs_max_p5	0.9913720115920532	0.2635861126918139
Ellipse	ellipse_b_p95	0.9912816880323718	0.31343223301114
Tip Base	lateral_base_xs_min_mean	0.9912442191760812	0.085027998827375
Tip Base	lateral_base_xs_min_min	0.9912420499464243	0.3414034802602312
Scanline	scanline_intersection_counts_max_p25	0.9912289268369714	0.2896536375216263
Tip Base	lateral_base_xs_median_median	0.991218353461683	0.1613464578843023
Network	network_width_depth_ratio_p5	0.9911174631917901	0.27965467043496195
Tip Base	lateral_tip_xs_p25_std	0.9910803212202682	0.1488646978366367
Scanline	scanline_intersection_counts_std_p95	0.9910444367232676	0.3547137002031779
Tip Base	lateral_tip_xs_p75_min	0.9910354825531061	0.22808289495191317
Angle	primary_angle_proximal_median	0.9910286555233245	0.22038192151026742
Length	lateral_lengths_std_min	0.9909361625647157	0.3247720633316611
Tip Base	lateral_tip_ys_min_p5	0.990880800452257	0.15871996615096653
Length	lateral_count_median	0.9908736188977687	0.32789535345237186
Tip Base	lateral_tip_xs_max_p75	0.9907467777875196	0.1251333628538889
Scanline	scanline_intersection_counts_mean_p95	0.990661917616631	0.21971833722838052
Tip Base	lateral_tip_ys_p75_max	0.9905487950556795	0.31343503983673887
Length	lateral_count_p25	0.9905147238704104	0.345199463291278
Tip Base	lateral_tip_ys_min_min	0.9904857470462575	0.2412401634439959
Tip Base	lateral_base_xs_p95_mean	0.9904320267349658	0.12997452271668974
Ellipse	ellipse_ratio_p25	0.9904289021346304	0.2792044661648758
Scanline	scanline_intersection_counts_p95_p95	0.9904235060053921	0.34917615960473786
Length	lateral_count_p75	0.9903924182152848	0.3065069030649401
Length	lateral_lengths_p75_p5	0.9902849980044904	0.1995237721855846
Length	lateral_lengths_std_p95	0.9902305373197803	0.307294515889556
Tip Base	lateral_tip_xs_median_p5	0.9901481500622409	0.25271404101971756
Tip Base	lateral_base_ys_p25_max	0.9901405851093479	0.31183449438037203
Ellipse	ellipse_b_median	0.9900548684202591	0.35975278824975815
Tip Base	lateral_tip_ys_median_std	0.9900121605120014	0.23240737215038915
Tip Base	lateral_base_ys_p95_p75	0.9900014065906987	0.06658059657447583
Tip Base	lateral_tip_xs_p25_p75	0.9898612712872499	0.20658896233688565
Length	lateral_lengths_p25_p25	0.9898559680119353	0.19540132539447308
Tip Base	lateral_base_ys_p5_max	0.989833990691725	0.36095029748916874
Tip Base	lateral_base_ys_min_max	0.9898101129437996	0.3474308834440849
Angle	lateral_angles_proximal_p5_max	0.9898048873266017	0.22958555975833125
Tip Base	lateral_tip_ys_p95_max	0.989728848504249	0.32224336418663463
Network	network_length_lower_p5	0.9897084544317427	0.35890796963440785
Convex Hull	chull_line_lengths_min_p95	0.9896364746232165	0.21183951042114949
Length	lateral_lengths_p95_p95	0.9896325587827012	0.35032349769929916
Scanline	scanline_last_ind_p75	0.989617026379719	0.1624122264383423
Tip Base	lateral_tip_ys_p75_p95	0.9895896995139797	0.2973347648577241
Tip Base	lateral_tip_xs_min_std	0.9895613651904858	0.2234009059190957
Length	lateral_count_max	0.9895388016391438	0.25527831042938187
Convex Hull	chull_line_lengths_min_p75	0.9895255221560748	0.15092344661933085
Convex Hull	chull_line_lengths_p5_mean	0.9895252117212365	0.33793964452662295
Tip Base	lateral_tip_ys_median_max	0.9895227137406448	0.1627902506286195
Scanline	scanline_intersection_counts_std_p5	0.9895119070097286	0.4349464561606657
Length	base_length_max	0.9894942967740886	0.20300623816747176
Tip Base	lateral_tip_xs_median_max	0.9894440345748081	0.3923356417869045
Tip Base	lateral_base_xs_p25_p95	0.9893761116878017	0.09844297184574897
Tip Base	lateral_tip_xs_median_min	0.9892933786187149	0.2745557342866015
Ellipse	ellipse_ratio_p5	0.9892656137041234	0.3271040918994855
Length	lateral_count_p5	0.9891237159500716	0.39244334189762975
Scanline	scanline_intersection_counts_p95_p5	0.9889770068504509	0.4388605965012225
Length	lateral_lengths_p25_p95	0.988971840460659	0.36019235527847504
Tip Base	lateral_tip_xs_p25_median	0.9889233073294554	0.2051221705170736
Scanline	scanline_intersection_counts_max_median	0.988922555983813	0.41612456768585515
Scanline	scanline_intersection_counts_p75_p25	0.9888874961001256	0.44804266608270293
Ellipse	ellipse_b_p75	0.9888790223023318	0.34132221530876267
Tip Base	lateral_base_xs_max_mean	0.9888713764997753	0.16423024041857087
Length	lateral_lengths_p25_median	0.9888526895770571	0.19146200008894146
Tip Base	lateral_base_xs_p95_p25	0.9888431462863435	0.24183366410091908
Tip Base	lateral_tip_ys_std_min	0.9887568846068914	0.3282370306073269
Tip Base	lateral_tip_ys_mean_max	0.9887504398516747	0.3283635229662498
Scanline	scanline_intersection_counts_median_max	0.9885926120578761	0.30678225932665715
Angle	primary_angle_proximal_mean	0.9885244464218748	0.2613090094327682
Tip Base	lateral_tip_ys_max_p75	0.9884837859032367	0.32867514974197587
Tip Base	lateral_tip_ys_min_std	0.9884057807532387	0.3099673177190129
Tip Base	lateral_base_xs_std_p75	0.9883659548795245	0.2200674511689488
Tip Base	lateral_base_xs_p25_max	0.9883605582254695	0.19585739996460805
Tip Base	lateral_base_ys_min_p5	0.988330335758385	0.17795179124357288
Tip Base	lateral_tip_xs_p95_p95	0.9883294690721284	0.13630240232519328
Scanline	scanline_intersection_counts_p75_max	0.9882390667212314	0.2851868338049684
Tip Base	lateral_tip_ys_p5_min	0.9882268112508629	0.41603228237674683
Tip Base	lateral_base_ys_p5_min	0.9881293147062413	0.22416526165136458
Tip Base	lateral_tip_xs_p95_min	0.988072371998466	0.20530703768573866
Convex Hull	chull_line_lengths_p25_p75	0.9879998610104027	0.29322447171402405
Tip Base	lateral_tip_xs_p95_p75	0.9879762315104936	0.2547211484180193
Convex Hull	chull_line_lengths_p5_median	0.9879233760232036	0.39445934610677524
Length	lateral_count_p95	0.9879128860710478	0.39717561135590906
Tip Base	lateral_base_xs_max_p25	0.9878813257833698	0.27786503417822106
Convex Hull	chull_line_lengths_median_median	0.9876918272034714	0.22575645135039482
Convex Hull	chull_perimeter_p95	0.9876586075825138	0.3047067582448395
Ellipse	ellipse_ratio_max	0.987650955592632	0.07589096040147053
Tip Base	lateral_tip_xs_mean_min	0.9876449799137491	0.3022117627467259
Tip Base	lateral_tip_ys_p5_std	0.9876221537679118	0.3595142647375507
Tip Base	lateral_base_ys_p25_min	0.9876154834994229	0.28499262644141893
Tip Base	lateral_tip_ys_std_p75	0.9874925042049428	0.30349041576737446
Tip Base	lateral_base_xs_std_std	0.9874147907866162	0.12550559190969085
Length	primary_tip_pt_y_max	0.9874099598624706	0.06824827569945273
Convex Hull	chull_line_lengths_p5_p95	0.987372069490717	0.25902634934961716
Scanline	scanline_intersection_counts_max_p95	0.987362812708802	0.45428377049202195
Tip Base	lateral_base_xs_max_max	0.9872101042405363	0.2765969220283138
Tip Base	lateral_base_ys_p95_p95	0.9871587664837127	0.23763675175288254
Length	lateral_lengths_p5_p75	0.9871585497882766	0.23576227026629645
Convex Hull	chull_line_lengths_min_mean	0.987100242074939	0.3306907605045742
Ellipse	ellipse_b_max	0.9870717102916312	0.3539074359076672
Length	lateral_lengths_p95_min	0.9869483313124079	0.25229056027500985
Tip Base	lateral_tip_xs_p25_p95	0.9869381860700667	0.18114449117149417
Length	lateral_lengths_p75_min	0.98687381934203	0.3468446463070387
Length	lateral_lengths_p75_p95	0.9868175035985794	0.14439126876840516
Tip Base	lateral_tip_xs_p75_p5	0.9867953988833758	0.25208561314557193
Tip Base	lateral_tip_xs_mean_p95	0.9867345160191806	0.316904512112229
Scanline	scanline_intersection_counts_max_p5	0.9867053124692764	0.47623332397147955
Network	network_length_max	0.9866849329959937	0.3990014927188401
Network	network_length_lower_max	0.9865970389617325	0.38959733846210604
Convex Hull	chull_max_width_p75	0.9864693633386364	0.20642141735777284
Convex Hull	chull_line_lengths_p25_mean	0.9862851085285209	0.24221266229699046
Angle	lateral_angles_proximal_median_std	0.9862726052712164	0.24069393428883676
Angle	lateral_angles_proximal_std_p75	0.9862368657841816	0.42793133535001526
Scanline	scanline_intersection_counts_p75_p5	0.9861700459328676	0.502951290794564
Tip Base	lateral_base_ys_max_max	0.9861657134359011	0.3840532462877183
Convex Hull	chull_max_height_p75	0.98616502010938	0.1692946682811352
Tip Base	lateral_tip_xs_p5_std	0.9858918578205571	0.26866788671767616
Ellipse	ellipse_a_std	0.9858796475935138	0.38756206337957033
Tip Base	lateral_tip_xs_p5_max	0.9858400640334454	0.24063619667639058
Tip Base	lateral_base_ys_std_p95	0.9855914309764281	0.24019822437075253
Convex Hull	chull_perimeter_p75	0.9855216890718635	0.33153228786237515
Network	network_length_p5	0.9855180333774828	0.417086981836199
Ellipse	ellipse_b_min	0.9854464035242924	0.38628601073483204
Angle	lateral_angles_distal_min_p95	0.9850214195117911	0.2658530670529661
Angle	lateral_angles_proximal_min_p95	0.9850191326813063	0.35562425297264805
Convex Hull	chull_line_lengths_std_max	0.9848482716284782	0.4043305733065004
Scanline	scanline_intersection_counts_std_max	0.9847130937022983	0.397513178434869
Network	network_width_depth_ratio_mean	0.9847098892917087	0.3656963426015912
Convex Hull	chull_line_lengths_median_mean	0.9846925069525747	0.27199578462892093
Scanline	scanline_first_ind_p5	0.9845125765650908	0.0
Scanline	scanline_first_ind_median	0.9845082044507487	0.0
Tip Base	lateral_tip_xs_p5_p95	0.9844983547314671	0.21061751939482204
Length	lateral_lengths_median_min	0.9844874574357872	0.4546965217439902
Angle	primary_angle_proximal_std	0.9844355670110555	0.4423424704802399
Scanline	scanline_intersection_counts_mean_p5	0.9843834563589734	0.40925530431091617
Tip Base	lateral_tip_xs_p75_max	0.9842508663555406	0.41335569384103893
Scanline	scanline_intersection_counts_mean_max	0.9842065169192511	0.4544136223919855
Scanline	scanline_intersection_counts_median_p95	0.9842033525151208	0.35477871963338486
Length	lateral_lengths_max_p95	0.9841506881589593	0.3392800695666914
Angle	lateral_angles_distal_p5_p95	0.9841331942195747	0.23209905045350204
Ellipse	ellipse_ratio_min	0.9839690211287193	0.3659507780143411
Length	lateral_lengths_p95_max	0.9838728727279434	0.38184792750119134
Convex Hull	chull_line_lengths_mean_p75	0.9837212547521051	0.26018187683573657
Tip Base	lateral_base_ys_min_min	0.9836631528495919	0.34964077640432895
Scanline	scanline_intersection_counts_p95_max	0.9834470527806559	0.4476633326285032
Convex Hull	chull_perimeter_median	0.9833824449850284	0.3555435033109955
Tip Base	lateral_tip_ys_min_p25	0.9833634225907186	0.12008484116189104
Tip Base	lateral_tip_xs_p75_p75	0.9832867062165395	0.20182363870710246
Convex Hull	chull_line_lengths_min_std	0.9832735868979516	0.3684348261594784
Angle	lateral_angles_distal_min_max	0.9832669365418477	0.3812733006946454
Length	base_length_p95	0.9831946756798956	0.34985065646601177
Network	network_distribution_ratio_p25	0.9829506964005644	0.3274509848628623
Length	lateral_lengths_mean_p95	0.9826118687769607	0.24082217186366967
Tip Base	lateral_tip_ys_std_max	0.9825223091858946	0.28933937686487554
Tip Base	lateral_base_ys_max_p95	0.9824945197283287	0.3347760707999798
Convex Hull	chull_area_p5	0.9824075547191213	0.4446672885088137
Length	lateral_lengths_p5_mean	0.9823931990249076	0.2626826448605719
Tip Base	lateral_tip_ys_max_max	0.982306644156314	0.30982478541921527
Tip Base	lateral_tip_ys_p25_std	0.9822792798451081	0.3313309112643991
Convex Hull	chull_line_lengths_p25_p25	0.982270670426846	0.33523583121891715
Angle	lateral_angles_proximal_p75_std	0.9822436293750944	0.35666074777657214
Scanline	scanline_intersection_counts_median_mean	0.9820895111173771	0.44757054593634216
Convex Hull	chull_line_lengths_p95_max	0.9818640919359349	0.38898346342355594
Tip Base	lateral_tip_ys_max_p25	0.9818237959848863	0.25528303636314986
Network	network_width_depth_ratio_median	0.9817021330440748	0.470645153553528
Length	lateral_lengths_median_p95	0.9816167422757828	0.26066770577031595
Tip Base	lateral_base_xs_mean_median	0.9814342341499753	0.11500991841687767
Tip Base	lateral_tip_xs_p25_max	0.981391658678969	0.3429305096284976
Tip Base	lateral_base_xs_std_mean	0.9811494850774893	0.1441002631097691
Tip Base	lateral_base_ys_max_p75	0.9811056119131529	0.10860575957253299
Tip Base	lateral_tip_ys_p95_p95	0.9810460728318435	0.5692176078228588
Scanline	scanline_intersection_counts_max_max	0.981031022052838	0.43281112874052896
Angle	lateral_angles_proximal_p75_max	0.9810128813334082	0.41595236976260086
Angle	lateral_angles_proximal_p5_p95	0.980977444018931	0.244665758472249
Tip Base	lateral_tip_xs_p95_std	0.9809335081885874	0.35367814834841427
Angle	lateral_angles_distal_p5_max	0.9807197685877762	0.41992369951501424
Convex Hull	chull_perimeter_mean	0.9806065031328561	0.25980527700330686
Convex Hull	chull_line_lengths_p5_std	0.980308110310166	0.463199211903863
Length	lateral_lengths_max_max	0.980191914855671	0.48959396611522304
Angle	primary_angle_proximal_p25	0.9800501798903309	0.44180462294285494
Tip Base	lateral_base_xs_p95_p5	0.9800150491218266	0.22301770248144692
Tip Base	lateral_tip_ys_std_p95	0.9799073220383137	0.4252208464957219
Convex Hull	chull_line_lengths_median_p25	0.9798423552814784	0.22527675711979914
Tip Base	lateral_tip_xs_median_p75	0.979720299896657	0.27974295503625685
Tip Base	lateral_tip_xs_max_p95	0.979622893593387	0.2480562572967961
Convex Hull	chull_line_lengths_p5_max	0.9794824321649083	0.5625783555989778
Tip Base	lateral_base_ys_std_p75	0.9792316751193014	0.1523095671918278
Tip Base	lateral_tip_xs_mean_max	0.9790851750222895	0.5213370792052253
Tip Base	lateral_tip_xs_max_min	0.9789290225239006	0.3926452560932717
Tip Base	lateral_tip_xs_std_std	0.978616615073435	0.42471782613335746
Length	lateral_lengths_std_max	0.9784217008209731	0.49017514834332654
Length	lateral_lengths_p25_min	0.9783256198415429	0.5154592349525545
Angle	lateral_angles_proximal_std_mean	0.9782144368171116	0.4145119028669546
Ellipse	ellipse_ratio_p75	0.9781367365136522	0.26228234692203545
Angle	lateral_angles_proximal_std_p95	0.9780714158255002	0.2741213187975111
Length	lateral_lengths_p75_max	0.9779765907990382	0.4843553669927758
Convex Hull	chull_line_lengths_mean_mean	0.9778929084738043	0.26549082124662965
Convex Hull	chull_line_lengths_min_max	0.9778633227423134	0.6219951266081074
Convex Hull	chull_line_lengths_mean_median	0.977696869885933	0.3488206427833448
Convex Hull	chull_line_lengths_min_median	0.9774633065357118	0.494435930687976
Tip Base	lateral_base_ys_p95_max	0.9773418726272759	0.29262591837283863
Ellipse	ellipse_ratio_mean	0.9772755165827535	0.17030711266430498
Convex Hull	chull_max_width_min	0.9772312253067525	0.2778540188001556
Length	lateral_lengths_mean_max	0.9772087411914411	0.333229124584401
Network	network_width_depth_ratio_min	0.9770114338258019	0.3339930194351447
Length	base_length_p75	0.9769393479702753	0.19248949257965908
Convex Hull	chull_line_lengths_p75_max	0.9768813844363948	0.42592000996500023
Convex Hull	chull_line_lengths_median_p95	0.9761047453633676	0.3158465024081822
Convex Hull	chull_line_lengths_max_max	0.9760678455890744	0.4856258055598355
Tip Base	lateral_base_ys_p75_std	0.9757926632381919	0.29302535637277183
Network	network_width_depth_ratio_p75	0.9757547838269407	0.4030353354861371
Angle	primary_angle_proximal_p75	0.9757479740369618	0.2504848380721798
Convex Hull	chull_line_lengths_p75_p95	0.9755726065920978	0.4125515265948507
Tip Base	lateral_base_ys_median_std	0.9755369771094331	0.43757562072189204
Tip Base	lateral_base_xs_p95_median	0.9752164261315427	0.08979972057289788
Length	lateral_lengths_p5_median	0.9748593599482566	0.204309808014302
Convex Hull	chull_line_lengths_p75_p75	0.9748131607630405	0.33876541329071275
Tip Base	lateral_tip_xs_max_std	0.9745802553533484	0.40829068279719766
Angle	lateral_angles_proximal_max_p95	0.9743002717590719	0.39685266137445835
Convex Hull	chull_line_lengths_p95_p95	0.97394651192073	0.3502748389354983
Tip Base	lateral_base_xs_max_median	0.9738801596590615	0.12497460430243046
Tip Base	lateral_base_xs_std_median	0.9735867740098724	0.2239159225961779
Tip Base	lateral_base_ys_std_max	0.973032808080137	0.26279440074840216
Length	base_median_ratio_min	0.9727803739371094	0.6317339355078496
Scanline	scanline_first_ind_min	0.9726969165392111	0.5347715609781443
Convex Hull	chull_line_lengths_p75_mean	0.9725874601946999	0.2978464060644235
Tip Base	lateral_base_xs_max_p5	0.9725251420660675	0.20321803777355368
Length	lateral_lengths_p5_p25	0.9723392533894664	0.35689090230265225
Angle	lateral_angles_proximal_std_median	0.9720802666947863	0.5359407155877374
Convex Hull	chull_line_lengths_p25_p95	0.9718315880174795	0.4590013158377314
Tip Base	lateral_base_xs_p95_min	0.9718297494159988	0.2451983253934252
Length	lateral_lengths_p5_std	0.9717542616477978	0.5176583290933024
Angle	primary_angle_proximal_p95	0.9716267394406253	0.2455722492822346
Convex Hull	chull_line_lengths_mean_max	0.9708463835239205	0.3688060778441211
Convex Hull	chull_perimeter_p25	0.9708374610326393	0.3002617910919773
Length	lateral_lengths_p25_std	0.9706849173423199	0.4506842546671627
Convex Hull	chull_line_lengths_mean_p95	0.970521891231393	0.2860879072712779
Tip Base	lateral_base_xs_p75_median	0.9697328472277243	0.1255379586487104
Convex Hull	chull_line_lengths_p75_median	0.9697325708101898	0.437628139494915
Convex Hull	chull_line_lengths_mean_p25	0.9685658821798089	0.29956288509289875
Angle	lateral_angles_proximal_p95_p95	0.9679660686601671	0.480166139538409
Convex Hull	chull_line_lengths_p95_p75	0.9678549669101177	0.32862154531024884
Tip Base	lateral_base_ys_min_std	0.9675320290805697	0.4271843669145893
Scanline	scanline_first_ind_p25	0.9672086890771396	0.7104256717432106
Tip Base	lateral_tip_xs_mean_median	0.9670321540903554	0.39374218764655355
Angle	lateral_angles_distal_p75_std	0.9668585067459504	0.4832354552196303
Angle	lateral_angles_distal_min_std	0.9667156184977281	0.614981935451058
Angle	primary_angle_distal_median	0.966659110805012	0.6538174829440764
Convex Hull	chull_line_lengths_max_p95	0.9666108993067849	0.36602827022897794
Length	lateral_lengths_min_p75	0.9662064138267306	0.37484117637239445
Tip Base	lateral_tip_ys_max_p95	0.9660752874638786	0.7618049216253945
Tip Base	lateral_tip_xs_mean_p75	0.9660695363605966	0.20776263243144782
Network	network_distribution_ratio_mean	0.9656682129664154	0.3685438723847919
Length	lateral_lengths_median_max	0.9656031205048848	0.38275685633984075
Scanline	scanline_intersection_counts_p25_p95	0.9654002142954606	0.0
Length	lateral_lengths_min_mean	0.9653399301848825	0.3904616797944036
Angle	primary_angle_proximal_min	0.965220354421879	0.34877877961709725
Tip Base	lateral_base_ys_p5_std	0.9651193246625883	0.49286720138924767
Length	base_length_ratio_min	0.9648571683918522	0.4403525541782921
Angle	lateral_angles_proximal_mean_max	0.964772365304912	0.3865351853852065
Convex Hull	chull_line_lengths_p75_p25	0.9647171128277284	0.519063692870672
Angle	primary_angle_distal_max	0.9645773605436584	0.3905327282368185
Convex Hull	chull_line_lengths_std_p95	0.9644244706807316	0.30598653560090194
Length	lateral_lengths_p5_p95	0.9637307067510089	0.5020383528155491
Convex Hull	chull_line_lengths_p25_max	0.9636707726057279	0.48634084448649456
Scanline	scanline_intersection_counts_p25_mean	0.963070173720169	0.6790482967237756
Tip Base	lateral_base_xs_max_min	0.9628645907047729	0.26322801596539114
Length	lateral_lengths_min_std	0.9628017281237795	0.5034139496680313
Network	network_solidity_max	0.961832294919656	0.2465227502721782
Angle	lateral_angles_distal_p5_std	0.9617022080174374	0.5812336280970125
Scanline	scanline_first_ind_mean	0.9615580233354065	0.6039863877260914
Angle	lateral_angles_distal_std_std	0.9615482660550606	0.5359219189426003
Tip Base	lateral_base_xs_p5_p95	0.9607615863994462	0.21667986168213904
Network	network_distribution_ratio_median	0.960373111134893	0.26188371865484156
Convex Hull	chull_line_lengths_max_p75	0.9596412113518044	0.4293660145733666
Angle	lateral_angles_distal_min_p75	0.9585385785388746	0.30632332481986224
Convex Hull	chull_line_lengths_p95_mean	0.9584256949160938	0.3434364467517763
Length	lateral_lengths_min_p95	0.9583394642352236	0.5259362041033733
Tip Base	lateral_base_xs_p5_max	0.9582760272792424	0.1885571729669522
Angle	lateral_angles_proximal_min_std	0.9579744177817063	0.48911711594599333
Tip Base	lateral_tip_xs_median_median	0.9576676142383356	0.6458323734334872
Convex Hull	chull_line_lengths_median_max	0.9575445799204334	0.3686997232074664
Convex Hull	chull_line_lengths_median_p5	0.9575359828409719	0.434054159366743
Ellipse	ellipse_ratio_std	0.9570921651982147	0.18621120743631
Angle	primary_angle_distal_p75	0.9569095841077168	0.8391377721020612
Angle	primary_angle_distal_mean	0.95675545933577	0.862892110503061
Scanline	scanline_intersection_counts_p75_std	0.9565011199858968	0.4837540185493412
Scanline	scanline_intersection_counts_p95_std	0.9564452296556804	0.6269466505260238
Convex Hull	chull_area_min	0.9554938495997919	0.5239072867927609
Convex Hull	chull_line_lengths_std_p75	0.9548267734218316	0.413434507306883
Convex Hull	chull_line_lengths_p75_p5	0.9544584494873597	0.43778351466097865
Convex Hull	chull_line_lengths_median_min	0.9544194760083498	0.4875908469292262
Convex Hull	chull_area_std	0.9542222328587181	0.6514718706793969
Length	lateral_lengths_p75_std	0.9542110593385364	0.37409042654568775
Scanline	scanline_intersection_counts_median_median	0.9541350118312651	0.718694132768327
Length	lateral_lengths_median_std	0.9539796981797594	0.3720043865112571
Tip Base	lateral_base_ys_p25_std	0.9539792442348022	0.7140779243902592
Scanline	scanline_intersection_counts_max_std	0.9536919155809683	0.6291684731738041
Length	lateral_lengths_p95_std	0.9535185790500662	0.9230979232487292
Convex Hull	chull_line_lengths_p95_median	0.9531976431774069	0.47686108849564557
Length	base_length_ratio_p5	0.9529523118425015	0.6813872479998453
Convex Hull	chull_line_lengths_p5_p25	0.9512675109448004	0.6900608886130404
Angle	lateral_angles_proximal_p25_max	0.9510757742734331	0.29989879923525287
Convex Hull	chull_line_lengths_p75_min	0.9503945713875163	0.5507769963722869
Angle	primary_angle_distal_std	0.9501561023297346	0.8479879083129118
Convex Hull	chull_line_lengths_mean_p5	0.9500911133206964	0.4697685600831787
Convex Hull	chull_line_lengths_p25_min	0.9499658575373695	0.6753631163788316
Scanline	scanline_intersection_counts_std_std	0.9497645542119323	0.6117354296466856
Convex Hull	chull_perimeter_p5	0.9497507684011594	0.7319979391010436
Convex Hull	chull_line_lengths_max_median	0.9489256212329754	0.6686036496190201
Length	lateral_lengths_std_std	0.9487341363135352	0.8167864423544757
Angle	lateral_angles_distal_min_mean	0.9486868346034795	0.41354335479645093
Convex Hull	chull_line_lengths_p25_p5	0.9485407851487025	0.5575411522565754
Root Width	root_widths_std_median	0.9484993608598592	0.8218722719226152
Angle	lateral_angles_distal_p25_max	0.9481453545694594	0.27507873161794366
Angle	lateral_angles_distal_p5_p75	0.9476255917429923	0.2614062740149675
Length	lateral_lengths_p5_max	0.9474837438085847	0.4969159373480429
Length	lateral_lengths_max_std	0.9474330540181867	0.620314949122758
Scanline	scanline_intersection_counts_p25_median	0.9473318864092596	0.0
Angle	lateral_angles_distal_p95_std	0.9472288575495571	0.4759943415921733
Angle	primary_angle_distal_p25	0.946919852405021	0.8077026956768818
Convex Hull	chull_line_lengths_std_mean	0.9468868929969845	0.4389731504026929
Network	network_solidity_p5	0.9468518862876389	0.7341485368792263
Length	lateral_lengths_mean_std	0.9467664965696028	0.5500559090760048
Network	network_width_depth_ratio_p95	0.9467142573971745	0.7529892591805261
Angle	lateral_angles_proximal_p75_p95	0.9467005763430263	0.34770423714566184
Angle	primary_angle_proximal_p5	0.9462924003771771	0.5625460131737501
Scanline	scanline_last_ind_mean	0.946227419638699	0.4941162657596895
Convex Hull	chull_max_height_mean	0.9462035696210421	0.5014474383530958
Scanline	scanline_intersection_counts_median_std	0.9456359076017381	0.7987709100424332
Network	network_length_lower_min	0.9455041364602474	0.44129142767093105
Angle	lateral_angles_distal_mean_std	0.9454279208133008	0.4475410128104837
Tip Base	lateral_tip_ys_min_median	0.9453843149022926	0.5253288453362674
Length	lateral_lengths_min_median	0.9453444415211225	0.5350446133792255
Length	base_ct_density_p5	0.9450564856976638	0.8013831235799561
Angle	lateral_angles_distal_min_median	0.9449932594345138	0.44684941694425323
Convex Hull	chull_line_lengths_max_mean	0.9446970123226078	0.4311146068141698
Tip Base	lateral_tip_ys_std_std	0.9443098629900136	0.4759369761710519
Tip Base	lateral_tip_ys_mean_std	0.944035682787992	0.5778869382591835
Convex Hull	chull_line_lengths_std_median	0.9436704004530743	0.4421021737346939
Convex Hull	chull_line_lengths_mean_min	0.9436148662918424	0.6510277078060278
Angle	lateral_angles_distal_p25_p95	0.9430332681401352	0.17359587029385137
Convex Hull	chull_line_lengths_p95_p25	0.9417152713765972	0.4060449440970663
Length	primary_length_max	0.9414942981079055	0.9486025519539187
Convex Hull	chull_line_lengths_p25_std	0.9411265940299413	0.8906792770906182
Scanline	scanline_intersection_counts_mean_std	0.940812434007801	0.8212818274011597
Convex Hull	chull_perimeter_min	0.9404705834403485	0.836238669566558
Tip Base	lateral_base_xs_min_p95	0.9402896073159938	0.2041953948045931
Tip Base	lateral_tip_ys_p75_std	0.9401982015041825	0.6716428847177491
Angle	lateral_angles_distal_p25_std	0.9401897318917656	0.25847091149820234
Scanline	scanline_intersection_counts_p25_max	0.940015454483122	0.0
Angle	lateral_angles_distal_median_std	0.9392576869952538	0.33445925661704906
Angle	primary_angle_proximal_max	0.9387528652564074	0.47980390623655833
Angle	lateral_angles_distal_std_max	0.938733942669415	0.7565069109694923
Angle	lateral_angles_proximal_p25_p95	0.9383458181171542	0.21531117918582454
Scanline	scanline_intersection_counts_p75_min	0.9380698145108368	0.627339482856229
Root Width	root_widths_std_mean	0.9380200064469117	0.4468684009506901
Network	network_distribution_ratio_p75	0.937875565152507	0.3771904927280651
Tip Base	lateral_base_ys_mean_std	0.9377656897862506	0.4566524412301841
Length	primary_base_tip_dist_max	0.9375994808212482	0.36947127030730287
Scanline	scanline_intersection_counts_median_p25	0.9372976240734986	1.0366774628950657
Angle	lateral_angles_distal_p5_median	0.9370677140087309	0.3385283982181702
Ellipse	ellipse_b_std	0.9365660978516972	0.7240996475896769
Convex Hull	chull_line_lengths_std_p25	0.9364389822893635	0.6075730359261675
Angle	lateral_angles_distal_p5_mean	0.9361344361887842	0.2998346449361068
Angle	lateral_angles_proximal_max_max	0.9360355863516602	0.5924746201211032
Network	network_length_std	0.9360339505644211	0.5860400932430955
Scanline	scanline_intersection_counts_mean_min	0.9358574658969183	0.4848233293264505
Length	lateral_lengths_min_max	0.9350073253606261	0.5637824818892885
Ellipse	ellipse_a_p95	0.9346363209009374	0.5872906315857992
Network	network_length_lower_std	0.9345662978160075	0.5906953106898775
Scanline	scanline_intersection_counts_p25_p75	0.9337755885852237	0.0
Angle	primary_angle_distal_p95	0.9329883068496636	1.0775851981400602
Length	base_length_ratio_p25	0.9321920095133095	0.8292170497013492
Convex Hull	chull_max_width_std	0.9321763959187426	0.6002265429384486
Scanline	scanline_intersection_counts_std_min	0.9321210095544777	0.4238230402614024
Angle	lateral_angles_proximal_std_p25	0.931742187557462	0.5165142541628034
Convex Hull	chull_line_lengths_median_std	0.9310063106655152	0.7257829825210182
Tip Base	lateral_base_xs_min_max	0.9309547126917175	0.15230001605385463
Length	base_ct_density_min	0.9307542256088104	0.7762060030334195
Angle	lateral_angles_proximal_median_max	0.9306033804473457	0.2665355513484231
Length	lateral_lengths_p25_max	0.9295819980517996	0.3169424759028906
Angle	lateral_angles_proximal_min_p75	0.9295269000379441	0.4772648458895724
Scanline	scanline_last_ind_median	0.9293016880948457	1.011591800572143
Angle	lateral_angles_distal_std_p95	0.9291962922381044	0.40453887853883824
Convex Hull	chull_max_height_median	0.9290004943515172	0.8279475223840502
Network	network_solidity_p25	0.928805905980439	0.6747472928693666
Angle	lateral_angles_proximal_p5_std	0.9272104374843784	0.49177448594060136
Scanline	scanline_intersection_counts_p95_min	0.9267240019455122	0.39797855770058643
Network	network_solidity_std	0.9243082675825115	0.42469381184709676
Length	lateral_lengths_p5_p5	0.9242362660807215	0.370061350606861
Length	base_ct_density_p25	0.9235330857821794	0.9163417311577666
Convex Hull	chull_line_lengths_p95_p5	0.9233715575891573	0.9686635559539724
Network	network_length_min	0.9230933756588802	0.41755455116668483
Network	network_solidity_mean	0.9214636820811528	0.8448614389143885
Convex Hull	chull_line_lengths_p95_min	0.9201653977314127	0.9171518380604664
Length	lateral_count_std	0.919956393637679	0.5862525868136718
Angle	lateral_angles_proximal_p25_std	0.9194619158461288	0.24088887270702808
Angle	lateral_angles_proximal_p5_p75	0.9189877345109911	0.38475282784067355
Root Width	root_widths_std_p75	0.9188717916191467	0.47455462985629643
Angle	lateral_angles_proximal_mean_std	0.9178135230875326	0.36585459059868863
Root Width	root_widths_std_p95	0.9176762027072852	0.7415051883151049
Angle	lateral_angles_distal_min_p25	0.9175596355686927	0.5167284539590348
Convex Hull	chull_line_lengths_std_min	0.9170924054291666	1.0798814483439014
Scanline	scanline_intersection_counts_max_min	0.9170066738650077	0.36462533707040046
Convex Hull	chull_line_lengths_max_p25	0.9167103218826058	0.49243777018432194
Angle	lateral_angles_distal_max_std	0.9137019511709683	0.6318587479534368
Convex Hull	chull_line_lengths_std_p5	0.9121753208829912	1.1972668404209932
Convex Hull	chull_line_lengths_std_std	0.9114974660954708	1.2082448146877771
Ellipse	ellipse_ratio_p95	0.9106493963257856	0.1720024625264077
Angle	lateral_angles_proximal_std_std	0.9105543301351836	0.2709379157510562
Network	network_solidity_median	0.909952664704055	0.8745998139424976
Convex Hull	chull_line_lengths_min_p25	0.9088801130462432	0.8442330128430615
Network	network_width_depth_ratio_max	0.9086806100305593	1.1520370599876293
Angle	lateral_angles_distal_p5_p25	0.9084096408654154	0.3070879415272894
Angle	lateral_angles_proximal_p95_std	0.9075905553844429	0.4920454653867014
Tip Base	lateral_tip_ys_p95_std	0.9056877459132602	1.0254351187558008
Network	network_solidity_p75	0.9049760674935039	1.0210711218721782
Angle	lateral_angles_proximal_mean_p95	0.9043362968391473	0.23639316327070325
Angle	lateral_angles_distal_p25_p75	0.9042472415104604	0.24791773916756038
Tip Base	lateral_base_xs_std_p25	0.9035167048777833	0.3795497536772209
Angle	lateral_angles_proximal_std_max	0.9027860063158817	0.552130511176675
Convex Hull	chull_line_lengths_p75_std	0.9001502007780415	0.7276891168307802
Length	primary_length_p95	0.9000977838175379	0.9970727938389705
Angle	lateral_angles_proximal_p95_max	0.8996075626136735	0.6414547019640117
Angle	lateral_angles_proximal_min_mean	0.899574396485574	0.4478718706807332
Angle	lateral_angles_distal_mean_max	0.8988559776680564	0.37032048812361174
Angle	lateral_angles_distal_p25_median	0.8974122563552022	0.1502320330642738
Convex Hull	chull_line_lengths_p5_p5	0.897133023609164	1.034143564590027
Root Width	root_widths_std_p25	0.896937765148392	0.8596467314978513
Angle	lateral_angles_proximal_max_std	0.8957664406908165	0.549981853759836
Network	network_distribution_ratio_p5	0.8942744867034713	0.48970359668892627
Tip Base	lateral_base_ys_max_std	0.8940263627483565	0.5049381914086273
Tip Base	lateral_base_ys_p95_std	0.8939421275980599	0.44409044921879093
Length	primary_base_tip_dist_std	0.8926798600783157	0.8125598042097701
Angle	lateral_angles_distal_p25_mean	0.8916201158850402	0.15879936144093715
Length	grav_index_std	0.8886462445054957	1.1669117414274415
Convex Hull	chull_line_lengths_max_p5	0.8882821866078949	1.0782508221492155
Angle	lateral_angles_proximal_p5_mean	0.8882036078757657	0.34764012746897477
Length	base_length_std	0.8873842058345217	0.6757634376995205
Root Width	root_widths_std_std	0.8869810266985189	1.0976063805932563
Network	network_width_depth_ratio_std	0.8869231790269259	0.9826484679730727
Angle	lateral_angles_distal_min_p5	0.8863570087353685	0.9181754699376614
Length	primary_tip_pt_y_p95	0.8859673893526375	0.36121334988830417
Convex Hull	chull_line_lengths_mean_std	0.8858145040059248	0.6438152334041364
Angle	lateral_angles_proximal_min_median	0.8856661210265093	0.7026262226997753
Tip Base	lateral_tip_ys_max_std	0.8856162284864559	1.1117046581064185
Angle	lateral_angles_proximal_median_p95	0.8841033254710472	0.27433948747737646
Ellipse	ellipse_a_p75	0.8840566698304934	1.0300171226535257
Scanline	scanline_intersection_counts_median_p5	0.883125056549289	1.4609989853347258
Convex Hull	chull_max_height_p25	0.8828869563808665	0.9259244668949745
Angle	lateral_angles_proximal_p25_p75	0.8824055418632658	0.25644281360038634
Length	primary_tip_pt_y_mean	0.8810477112173846	0.2747258934244441
Angle	lateral_angles_distal_p25_p25	0.8804108844309719	0.19854327861371884
Angle	lateral_angles_distal_std_median	0.879323733600109	0.5518998742645747
Root Width	root_widths_min_p25	0.8780379047232307	0.3897308481000188
Convex Hull	chull_line_lengths_max_min	0.8771770209568047	1.239724128306369
Root Width	root_widths_p5_p25	0.8763804005001036	0.4641015570192501
Network	network_distribution_ratio_p95	0.876141770267271	0.9700173148399329
Angle	lateral_angles_distal_median_p5	0.8761311663572895	0.18523421228505496
Tip Base	lateral_base_ys_std_std	0.8753186250826529	0.4408863241081924
Angle	lateral_angles_proximal_p5_median	0.8740147462410385	0.5562407144487838
Length	primary_tip_pt_y_min	0.8720695010681747	0.4190126989096715
Scanline	scanline_last_ind_p25	0.8719247568879039	0.8572137384468033
Angle	lateral_angles_distal_p5_p5	0.8716473717266728	0.6001099563590094
Angle	lateral_angles_distal_mean_p95	0.866732934242548	0.25831181425721134
Length	primary_base_tip_dist_p5	0.8665466450468153	0.5145792398525664
Length	primary_tip_pt_y_p75	0.8662224585395394	0.07493542991970989
Angle	lateral_angles_proximal_mean_p75	0.8662023387878501	0.2923052487726039
Length	primary_tip_pt_y_p25	0.8651403612328659	0.05583068365411365
Angle	lateral_angles_distal_median_min	0.8650050506816637	0.2595919078474711
Length	lateral_lengths_min_p25	0.8644927874302674	0.7618947548719838
Root Width	root_widths_min_p75	0.8632397533806305	0.5340437822288397
Length	primary_base_tip_dist_min	0.8626477362927708	0.5002834816765538
Root Width	root_widths_p5_p75	0.8622285464530127	0.5360546807822156
Length	primary_tip_pt_y_p5	0.8618095520039083	0.29814381027168985
Angle	lateral_angles_proximal_p25_mean	0.8612863453286921	0.198908020786049
Angle	lateral_angles_proximal_p95_p75	0.8606701272141609	0.28868658901152366
Network	network_solidity_min	0.8594219720304572	1.0999154455450189
Angle	lateral_angles_proximal_max_p75	0.859344580483119	0.3338581033235103
Convex Hull	chull_perimeter_std	0.8592369264127021	1.0354470607698247
Angle	lateral_angles_distal_median_p25	0.8586706335772772	0.1767995822624648
Angle	lateral_angles_proximal_p25_median	0.857946919346393	0.18681631588948272
Root Width	root_widths_min_p5	0.8576618552981538	0.9633077499986595
Length	primary_tip_pt_y_median	0.8570244660604337	0.07647944692651756
Angle	lateral_angles_proximal_median_p25	0.8562178832059654	0.23525417629344417
Angle	lateral_angles_proximal_p75_p75	0.8561581137449905	0.25852325836841716
Angle	lateral_angles_proximal_p75_min	0.8561036545356192	0.6745578204258414
Angle	lateral_angles_distal_p25_p5	0.8546683968950168	0.2659560123014846
Angle	lateral_angles_proximal_p75_mean	0.8535819106434486	0.2234943275781886
Root Width	root_widths_p5_p5	0.8531774024308413	0.7753111494811673
Length	primary_base_tip_dist_p25	0.8526665867800398	0.32108022522363905
Angle	lateral_angles_proximal_median_p75	0.8525912421235239	0.2611702916446778
Length	lateral_lengths_min_p5	0.8523144304054672	0.6839834934415203
Root Width	root_widths_max_p75	0.8512183760858772	0.7751961214539844
Angle	lateral_angles_distal_p75_min	0.8499284175399724	0.5915810771717782
Root Width	root_widths_p25_p25	0.8495245383788297	0.5767658839327685
Root Width	root_widths_p95_p75	0.8492845852423949	0.743740258759838
Ellipse	ellipse_a_mean	0.8483723878529065	0.9814282625867938
Root Width	root_widths_p75_p75	0.8483657255851431	0.5103628836674243
Root Width	root_widths_min_mean	0.8477587507054272	0.3572797477099515
Angle	lateral_angles_distal_std_p75	0.8475316611734438	0.5137628764269594
Length	base_median_ratio_p5	0.847040422254277	0.5834076203834772
Root Width	root_widths_max_std	0.8465453234261858	0.7596834969803806
Network	network_distribution_ratio_max	0.8465095985566433	1.178337465948625
Length	base_length_ratio_median	0.8454502769817162	1.2485291005110983
Root Width	root_widths_p5_mean	0.8454381661036535	0.34665801841506605
Root Width	root_widths_p75_median	0.8448670343286682	0.475501302860757
Angle	lateral_angles_distal_p75_p5	0.8447981491189158	0.11389044030623213
Network	network_distribution_ratio_min	0.8446918462017424	0.5778760986788186
Angle	lateral_angles_distal_p25_min	0.8443528064726912	0.5783815607032297
Angle	lateral_angles_proximal_median_mean	0.8438045847047925	0.1566855802639065
Root Width	root_widths_min_std	0.8436746882066575	0.6056824695142615
Root Width	root_widths_p5_std	0.8435844243687535	0.5936656057701439
Root Width	root_widths_p25_p5	0.8430863843263849	0.7184863914602863
Root Width	root_widths_p95_std	0.8429743343013602	0.7020456990571515
Root Width	root_widths_min_median	0.8428874455453479	0.4674111417462252
Root Width	root_widths_mean_std	0.8425733176121153	0.5226695577935851
Root Width	root_widths_min_p95	0.8424454774773901	0.3645695157455374
Root Width	root_widths_p5_p95	0.8421255817216279	0.3652079769600211
Angle	lateral_angles_proximal_p25_p25	0.8414302328049696	0.21056128795487183
Root Width	root_widths_p5_median	0.8414110338825161	0.4710190047442487
Root Width	root_widths_p95_median	0.8412149860654552	0.6101735167445279
Root Width	root_widths_p25_std	0.840995694899474	0.6004029804819819
Root Width	root_widths_p25_p95	0.8403597914127564	0.368178460567962
Angle	lateral_angles_proximal_mean_mean	0.8403013123415652	0.18609826608351884
Angle	lateral_angles_proximal_median_p5	0.8398388342387485	0.33330907359391143
Angle	lateral_angles_proximal_min_p25	0.839333188617437	0.6469031696790509
Length	grav_index_max	0.8390915745472513	1.1704492104979507
Root Width	root_widths_median_median	0.8389170282454406	0.4602922343829715
Angle	lateral_angles_distal_mean_p75	0.8387650331279067	0.14227104351993974
Root Width	root_widths_mean_p95	0.8380214384689874	0.38465856562110434
Root Width	root_widths_p75_std	0.8379520784614718	0.6858287181477801
Angle	lateral_angles_proximal_p75_p5	0.837813382785375	0.26443045950107724
Root Width	root_widths_median_p95	0.8369612646944283	0.48871414478033043
Scanline	scanline_intersection_counts_p25_p25	0.836625853291492	1.868527548973615
Angle	lateral_angles_distal_median_max	0.8363678974180577	0.3570345824737008
Root Width	root_widths_p25_mean	0.8362336175401738	0.3156476230146781
Angle	lateral_angles_proximal_p5_p25	0.8360133724898788	0.4904466618388035
Length	base_ct_density_median	0.8356537743044724	1.0728493135207269
Root Width	root_widths_median_std	0.835201048245716	0.6664090034802015
Angle	lateral_angles_proximal_mean_median	0.834314213467677	0.21033401993528467
Root Width	root_widths_max_median	0.8342970413562673	0.6123368504929436
Angle	lateral_angles_proximal_p75_median	0.8324121289885483	0.31786422742031767
Angle	lateral_angles_proximal_max_mean	0.832366625264239	0.19956914807653098
Angle	lateral_angles_proximal_p75_p25	0.8323420126357354	0.21394829724026773
Length	primary_length_p75	0.8315801417778538	1.0716320521010267
Root Width	root_widths_p25_median	0.8307653896467692	0.47942667137626
Root Width	root_widths_p75_max	0.8302228648371152	1.0267141647344125
Convex Hull	chull_line_lengths_min_p5	0.8297932740169023	1.4418244394445194
Root Width	root_widths_mean_p75	0.8297433715521987	0.5328236589289027
Root Width	root_widths_mean_max	0.829556145001924	1.2042872769476873
Angle	lateral_angles_distal_mean_min	0.8294868203494375	0.3537498955186839
Ellipse	ellipse_a_median	0.8293166870106834	1.0070663486063758
Root Width	root_widths_p25_p75	0.8292447432506637	0.6082583386977138
Root Width	root_widths_median_p75	0.8287902233571119	0.5960726925183039
Convex Hull	chull_line_lengths_p95_std	0.8277996866807507	1.3654945940287946
Angle	lateral_angles_proximal_median_median	0.8277071748688651	0.16954756085972109
Root Width	root_widths_median_p5	0.8276391927636926	0.6878014952419506
Scanline	scanline_intersection_counts_median_min	0.8266565558830296	1.8957188610128877
Angle	lateral_angles_distal_mean_median	0.8264339701469949	0.15223527997005695
Length	base_median_ratio_p25	0.8264168634217044	0.45645141776480747
Angle	lateral_angles_proximal_p95_mean	0.826360282881344	0.23002459571501505
Length	primary_base_tip_dist_mean	0.8255123426682686	0.45244158035948184
Angle	lateral_angles_distal_mean_mean	0.8253571993966711	0.11692322584107324
Root Width	root_widths_median_mean	0.8252788242620172	0.46619595855193596
Root Width	root_widths_median_p25	0.8252681417861926	0.7837552197956844
Root Width	root_widths_mean_mean	0.8251544216461029	0.5397162162936409
Angle	lateral_angles_distal_p95_max	0.8249953226480197	0.813187814289056
Root Width	root_widths_median_max	0.8240520791875757	0.9459216220777261
Root Width	root_widths_mean_p5	0.8229949530881491	0.7012051155553501
Root Width	root_widths_mean_median	0.8227632693597353	0.654676175629767
Convex Hull	chull_max_height_p5	0.8227303100976849	1.6336533145493555
Length	lateral_count_min	0.8218640043894261	0.44198061271228706
Root Width	root_widths_std_max	0.8218242033184476	1.0015080675708843
Root Width	root_widths_mean_p25	0.8204078611675996	0.782591213745449
Angle	lateral_angles_proximal_median_min	0.8201524176668306	0.3131580919894776
Length	base_median_ratio_mean	0.8199680290451804	0.45036166099873587
Scanline	scanline_intersection_counts_p25_std	0.8194707926024246	1.529302334724358
Length	primary_length_mean	0.8188935927682253	1.608403543178
Root Width	root_widths_p95_p25	0.8186439855592167	0.752412397928592
Root Width	root_widths_max_p25	0.81860547895921	0.7940101924117964
Root Width	root_widths_p75_mean	0.8176692121201831	0.5845197159909938
Ellipse	ellipse_a_min	0.8174008514029644	1.4758396012859765
Root Width	root_widths_p75_p25	0.8170890051419114	0.6111381296953542
Root Width	root_widths_max_mean	0.8160621154309714	0.5585972934785359
Angle	lateral_angles_distal_median_mean	0.8156940144121186	0.12278196926502188
Root Width	root_widths_p95_mean	0.8153714434918227	0.5656253625812265
Ellipse	ellipse_a_p25	0.814839502972802	0.6786190276465535
Root Width	root_widths_p75_p5	0.8135783835509052	0.9274654331190758
Angle	lateral_angles_distal_mean_p25	0.8134596913276212	0.13695498372987192
Angle	lateral_angles_proximal_mean_p25	0.8119107757724214	0.2497892323502915
Length	base_median_ratio_max	0.8116034205506167	0.354339094336667
Root Width	root_widths_p75_p95	0.8112499896363228	0.47278978868645927
Root Width	root_widths_p95_max	0.81077204615979	0.9459717646410306
Angle	lateral_angles_distal_median_p95	0.8106457792246783	0.2335788443114918
Length	base_ct_density_mean	0.8088850671056279	1.6420146332638215
Root Width	root_widths_p25_max	0.8085418625218918	0.9557126857637264
Angle	lateral_angles_proximal_mean_min	0.8073080788802672	0.44389719459374144
Root Width	root_widths_p95_p5	0.8057236794016102	0.9792777740344877
Tip Base	lateral_base_xs_std_p5	0.8056872035754642	0.23550596860529333
Root Width	root_widths_min_min	0.8048434626025419	1.2470783904625682
Root Width	root_widths_max_max	0.8046303196880058	1.1082087377968346
Angle	lateral_angles_distal_p75_max	0.8045782738060623	0.534632783449237
Root Width	root_widths_max_p5	0.8045124021717448	0.9828280196321617
Angle	lateral_angles_distal_std_mean	0.8041800236909754	0.4607725668854293
Angle	lateral_angles_proximal_p25_p5	0.8039435258722389	0.3017297551897548
Root Width	root_widths_p5_min	0.8036694018524502	1.0830085081237828
Ellipse	ellipse_a_p5	0.8036196912135154	1.2649694187252993
Angle	lateral_angles_distal_mean_p5	0.8032114354679689	0.25036035720084826
Length	base_length_ratio_mean	0.8012023531334077	1.7269165749935897
Root Width	root_widths_max_p95	0.8008762257607954	0.5086929430889363
Root Width	root_widths_p95_p95	0.8007815453822521	0.5369849395793344
Scanline	scanline_last_ind_p5	0.8002740522939866	1.6872664598195442
Length	base_median_ratio_median	0.8000029118280881	0.3907435400174527
Root Width	root_widths_p5_max	0.7999556612002443	1.0616482329656631
Angle	lateral_angles_distal_p75_p75	0.7999268649018609	0.21243967440962075
Angle	lateral_angles_distal_p75_p25	0.7985238396213424	0.14343315900703618
Root Width	root_widths_min_max	0.7976771834439882	1.118795776575706
Length	primary_base_tip_dist_p75	0.7971754917127408	0.5411608686293307
Convex Hull	chull_max_height_min	0.7966033466269211	1.7080014761114286
Length	lateral_lengths_p5_min	0.7963938957920389	0.5150616246274595
Convex Hull	chull_line_lengths_max_std	0.7963139533126453	1.1569526253845128
Length	primary_length_median	0.7957774226973318	1.4656774478085377
Angle	lateral_angles_proximal_p25_min	0.7952654300028474	0.5131904643181255
Angle	lateral_angles_proximal_mean_p5	0.7936073162607966	0.3599508227625785
Length	primary_base_tip_dist_p95	0.7935729183303023	0.3183153133503241
Length	grav_index_p95	0.7931683604231837	1.3494001381050975
Angle	primary_angle_distal_p5	0.7925458846664133	1.2533697754205055
Length	base_median_ratio_p75	0.7911589896698092	0.3705524639265203
Convex Hull	chull_line_lengths_p5_min	0.788768260374181	1.60156951822394
Angle	lateral_angles_distal_p75_mean	0.7885571112337016	0.13182355848511093
Length	primary_base_tip_dist_median	0.7869178256168304	0.46134511391615757
Length	primary_length_p25	0.7855251150746217	1.8492642193068185
Angle	lateral_angles_distal_median_p75	0.7848553853008968	0.17461400918886755
Angle	lateral_angles_distal_p95_min	0.7838437696832067	0.2994575195005645
Scanline	scanline_last_ind_min	0.7837919669732625	1.8147632491062902
Angle	lateral_angles_proximal_p95_p5	0.7827603948873977	0.327121161911792
Angle	lateral_angles_distal_max_min	0.7790183658833072	0.4404180799104551
Angle	lateral_angles_distal_median_median	0.778807586212056	0.16114215570843174
Angle	lateral_angles_proximal_max_p5	0.7779098371946177	0.4105169313926488
Length	base_median_ratio_p95	0.7770787136746882	0.25963997493348745
Angle	lateral_angles_proximal_max_median	0.7756076064759188	0.27805268297944913
Length	base_ct_density_p75	0.775545632521555	1.2193189345322986
Angle	lateral_angles_distal_p75_median	0.7716963766187654	0.15203296628708082
Network	network_solidity_p95	0.7705811083039539	0.47746252995838423
Angle	lateral_angles_distal_max_p5	0.7681554767386679	0.15581548390700561
Angle	lateral_angles_distal_p95_p5	0.7649256309466078	0.1367894846196
Convex Hull	chull_line_lengths_min_min	0.7620147270099902	1.3368798009679292
Angle	lateral_angles_distal_p75_p95	0.7600003880366661	0.2745533388480841
Angle	lateral_angles_proximal_p95_median	0.755255622226825	0.26956341116745736
Angle	lateral_angles_proximal_p95_p25	0.7537284887471927	0.42750515773268855
Angle	lateral_angles_proximal_p95_min	0.7494349380108216	0.5444697352292592
Root Width	root_widths_median_min	0.7493562316502532	1.0458001634460103
Scanline	scanline_intersection_counts_p25_min	0.7466740412615165	0.943656042032115
Length	primary_length_p5	0.7466306735807148	1.7832562569472568
Root Width	root_widths_mean_min	0.7438283877006684	1.199304423842811
Angle	lateral_angles_distal_max_max	0.7423564980265499	1.6739741694395596
Angle	lateral_angles_proximal_max_min	0.741818690761389	0.34859653733233753
Angle	lateral_angles_proximal_max_p25	0.7417400035197212	0.39180808668151956
Scanline	scanline_intersection_counts_p25_p5	0.7417320893005562	2.331105538838423
Angle	lateral_angles_proximal_p5_p5	0.7417234359065479	0.4659278759259802
Angle	lateral_angles_distal_p95_p95	0.7398480958911534	0.27908528704192026
Root Width	root_widths_p75_min	0.7394120633492116	1.2580678616645622
Root Width	root_widths_p95_min	0.7379598700282769	1.2863266550977348
Length	base_length_ratio_p75	0.7378974856431528	1.968877238539874
Root Width	root_widths_max_min	0.7377075579372626	1.2864494653259824
Angle	lateral_angles_distal_max_p25	0.7361992256959058	0.14425799025193095
Root Width	root_widths_p25_min	0.735369753475102	1.2617257957789827
Length	primary_length_std	0.7344912746849582	1.9869856578467449
Angle	lateral_angles_distal_p95_p25	0.7330900952497256	0.14905934517248234
Angle	lateral_angles_distal_max_p95	0.7306136878849903	0.816156982862523
Angle	lateral_angles_distal_p95_mean	0.7274141500053465	0.16897941483458387
Length	primary_length_min	0.7249497120660816	1.7533425831275347
Angle	lateral_angles_proximal_std_min	0.7237769023365888	0.37703213511630673
Angle	lateral_angles_distal_max_mean	0.7234866027265259	0.24818575742492346
Angle	lateral_angles_distal_max_p75	0.7227541043910422	0.2731871071969332
Angle	lateral_angles_distal_p95_p75	0.7216334713369437	0.262856932647796
Tip Base	lateral_base_xs_std_min	0.71887006490302	0.48436938293006043
Angle	lateral_angles_distal_p95_median	0.7170515692117482	0.16082904635239717
Angle	lateral_angles_proximal_std_p5	0.7163166755526441	0.5916226390068675
Angle	lateral_angles_distal_std_p25	0.709921308819576	0.6219295934292199
Length	grav_index_p75	0.7097331647133757	1.006595846361188
Angle	lateral_angles_distal_max_median	0.7020462840136734	0.2749716278508896
Length	lateral_lengths_min_min	0.692393968431522	1.1435550239264587
Angle	lateral_angles_proximal_min_p5	0.6867339267070214	0.5476333211851632
Length	grav_index_mean	0.6853550867428262	1.0097021615889141
Length	base_ct_density_p95	0.683127976542431	2.4511194619659395
Angle	lateral_angles_distal_min_min	0.6751345224058387	0.3165604642360599
Length	grav_index_median	0.65521942550859	0.9695363168521859
Scanline	scanline_first_ind_p95	0.6422932749845175	1.9198999163117185
Length	base_ct_density_std	0.6363655176642319	2.1973029592298876
Length	base_median_ratio_std	0.6255063684291318	1.5572512302146087
Length	grav_index_p25	0.6224708222151206	0.5243328301491644
Scanline	scanline_first_ind_max	0.6142925624299255	1.5742280475246062
Length	grav_index_p5	0.6089481805745041	0.8073667969499971
Angle	lateral_angles_distal_p5_min	0.6069013055431027	1.9926805899321751
Angle	primary_angle_distal_min	0.5985657500571878	3.5890585910482535
Angle	lateral_angles_proximal_p5_min	0.5793424564692272	0.7169311683752406
Network	network_distribution_ratio_std	0.5616909263210486	2.1989923217845897
Angle	lateral_angles_distal_std_min	0.5509025390531636	0.8667622236854072
Convex Hull	chull_max_height_std	0.5453061214614148	2.4235468638829856
Scanline	scanline_last_ind_std	0.528966393511426	2.2274474913377573
Scanline	scanline_first_ind_std	0.5260483005111826	1.463888143723029
Length	base_ct_density_max	0.5058325968147731	1.9663562497347102
Length	base_length_ratio_std	0.4982736282800063	2.4594236946289794
Angle	lateral_angles_distal_std_p5	0.484908094566531	0.4260780012649029
Length	base_length_ratio_p95	0.47052668537306497	2.58932517999556
Length	base_length_ratio_max	0.4380496568457207	1.7708794231303813
Length	primary_tip_pt_y_std	0.39971744329783415	0.7159947855620519
Length	grav_index_min	0.34413720245101337	0.7466466293183202
Angle	lateral_angles_proximal_min_min	0.33792907065114164	0.1604522170101189
Root Width	root_widths_std_min
Scanline	scanline_intersection_counts_min_min
Scanline	scanline_intersection_counts_min_max
Scanline	scanline_intersection_counts_min_mean
Scanline	scanline_intersection_counts_min_median
Scanline	scanline_intersection_counts_min_std
Scanline	scanline_intersection_counts_min_p5
Scanline	scanline_intersection_counts_min_p25
Scanline	scanline_intersection_counts_min_p75
Scanline	scanline_intersection_counts_min_p95
Scanline	scanline_intersection_counts_p5_min
Scanline	scanline_intersection_counts_p5_max
Scanline	scanline_intersection_counts_p5_mean
Scanline	scanline_intersection_counts_p5_median
Scanline	scanline_intersection_counts_p5_std
Scanline	scanline_intersection_counts_p5_p5
Scanline	scanline_intersection_counts_p5_p25
Scanline	scanline_intersection_counts_p5_p75
Scanline	scanline_intersection_counts_p5_p95
