# Supplementary material for: Fast and Efficient Root Phenotyping via Pose Estimation
Source: Plant Phenomics. 2024 Apr 12;6:0175. doi: 10.34133/plantphenomics.0175 (PMC11020144; doi:10.34133/plantphenomics.0175)
Supplement: Supplementary 1 — Figs. S1 and S2 Tables S1 to S6 Annotation Protocols [file plantphenomics.0175.f1.zip › table_s5.rice_traits.csv]

category	trait_name	correlation	p95_zscore
Length	primary_tip_pt_y_std	0.805602137	2.097180028
Length	primary_length_std	0.81300789	1.353716153
Length	primary_base_tip_dist_std	0.825184635	1.308641074
Convex Hull	chull_line_lengths_max_std	0.881245933	1.245631175
Scanline	scanline_last_ind_std	0.911826143	1.139809275
Convex Hull	chull_perimeter_std	0.830585591	1.094938792
Convex Hull	chull_max_height_std	0.907995483	1.02056426
Convex Hull	chull_line_lengths_p95_std	0.909870873	0.993688879
Network	network_distribution_ratio_std	0.929309941	0.665716243
Length	primary_length_p5	0.928389011	0.659885275
Network	network_distribution_ratio_max	0.86760604	0.651913547
Tip Base	main_tip_ys_max_std	0.90485389	0.596387318
Length	primary_length_min	0.923693463	0.555558818
Tip Base	main_tip_ys_p95_std	0.906135372	0.534157685
Convex Hull	chull_line_lengths_std_std	0.959752466	0.527278173
Network	network_length_lower_std	0.847491394	0.472367792
Network	network_distribution_ratio_p95	0.953339442	0.418572843
Length	main_lengths_p95_min	0.970839784	0.389387151
Length	main_lengths_max_min	0.97673433	0.309448739
Length	main_lengths_p95_std	0.984675462	0.271210377
Tip Base	main_tip_ys_std_std	0.966536632	0.263422934
Length	main_lengths_max_std	0.986943787	0.262109739
Angle	primary_angle_distal_max	0.978565823	0.25285338
Ellipse	ellipse_a_min	0.977298333	0.24416093
Network	network_length_std	0.980482324	0.229358107
Convex Hull	chull_perimeter_min	0.984259888	0.227820007
Scanline	scanline_intersection_counts_mean_std	0.973946965	0.227049543
Tip Base	main_tip_ys_p75_std	0.982672157	0.219951849
Convex Hull	chull_line_lengths_mean_std	0.95464903	0.215627891
Tip Base	main_tip_ys_p95_min	0.949810975	0.185892394
Network	network_distribution_ratio_p5	0.978230316	0.183963346
Tip Base	main_tip_ys_mean_std	0.975182471	0.182047143
Network	network_length_lower_max	0.945431465	0.18157704
Length	primary_length_mean	0.990814195	0.180914955
Network	network_distribution_ratio_p75	0.964044106	0.175413461
Length	main_lengths_p95_p5	0.980050724	0.173447852
Network	network_distribution_ratio_median	0.92723063	0.1723603
Ellipse	ellipse_a_std	0.939748583	0.17109278
Network	network_distribution_ratio_mean	0.967180612	0.163130645
Network	network_width_depth_ratio_max	0.878448806	0.152919266
Length	primary_length_max	0.990176813	0.151049028
Scanline	scanline_last_ind_min	0.978801454	0.150603154
Convex Hull	chull_line_lengths_p95_min	0.980353141	0.147634723
Tip Base	main_tip_ys_mean_min	0.956001277	0.144569365
Convex Hull	chull_line_lengths_std_min	0.982745091	0.141850251
Length	primary_base_tip_dist_max	0.991147852	0.139525234
Network	network_distribution_ratio_min	0.933389144	0.134517345
Convex Hull	chull_line_lengths_median_std	0.970813211	0.132452778
Length	grav_index_median	0.990308375	0.130371695
Network	network_width_depth_ratio_std	0.924934195	0.120939184
Angle	primary_angle_distal_p25	0.991321	0.120414654
Length	main_lengths_p75_p5	0.981027916	0.118955045
Length	main_lengths_mean_min	0.93047649	0.118281758
Length	main_lengths_p75_std	0.982169295	0.117960339
Length	grav_index_p25	0.992693819	0.11385532
Angle	primary_angle_distal_std	0.971231022	0.113267734
Length	grav_index_mean	0.993199279	0.112088354
Convex Hull	chull_line_lengths_mean_p5	0.99470582	0.111188208
Length	primary_length_p25	0.976907729	0.10180087
Scanline	scanline_intersection_counts_mean_min	0.992997446	0.099817046
Tip Base	main_tip_ys_std_min	0.981049309	0.099418651
Length	main_lengths_max_p5	0.980952819	0.096970478
Network	network_length_min	0.993629399	0.096296769
Tip Base	main_tip_ys_median_std	0.987164057	0.096226561
Convex Hull	chull_line_lengths_max_min	0.97946813	0.095990451
Network	network_distribution_ratio_p25	0.925934569	0.09487843
Length	grav_index_max	0.976037461	0.092600993
Tip Base	main_tip_ys_p95_mean	0.998857527	0.091987863
Length	grav_index_std	0.982771427	0.090516313
Length	main_lengths_std_std	0.968156263	0.090379861
Convex Hull	chull_line_lengths_std_p5	0.995850715	0.087083685
Length	main_lengths_median_std	0.977763888	0.08702455
Tip Base	main_tip_ys_std_mean	0.997785162	0.08600375
Convex Hull	chull_area_std	0.877361153	0.085115145
Length	main_lengths_mean_p5	0.950302507	0.084265073
Convex Hull	chull_max_height_min	0.979596036	0.083223963
Length	main_grav_indices_std_mean	0.998285581	0.082814369
Length	main_base_tip_dists_std_mean	0.998285581	0.082814369
Tip Base	main_tip_ys_p75_mean	0.997600733	0.082519535
Length	main_lengths_p95_mean	0.998963439	0.081798657
Length	main_lengths_mean_std	0.975905622	0.081362948
Scanline	scanline_intersection_counts_std_max	0.995966894	0.080510978
Convex Hull	chull_line_lengths_p25_p75	0.988327289	0.07986787
Angle	primary_angle_distal_p5	0.899884304	0.076690893
Network	network_length_lower_min	0.9835566	0.076454928
Scanline	scanline_intersection_counts_p75_std	0.963110834	0.075953917
Length	main_base_tip_dists_max_mean	0.997942714	0.075791314
Length	main_grav_indices_max_mean	0.997942714	0.075791314
Length	primary_tip_pt_y_max	0.991104572	0.075215639
Length	main_grav_indices_p95_mean	0.997975763	0.075175378
Length	main_base_tip_dists_p95_mean	0.997975763	0.075175378
Length	main_lengths_max_mean	0.999202952	0.07430312
Convex Hull	chull_line_lengths_p75_std	0.995186464	0.073664296
Angle	primary_angle_distal_median	0.989168305	0.073062273
Convex Hull	chull_line_lengths_p25_std	0.967007898	0.072288853
Convex Hull	chull_line_lengths_p75_mean	0.998645992	0.07186034
Angle	primary_angle_distal_mean	0.993186648	0.071830805
Angle	main_angles_proximal_p25_p75	0.993423222	0.07092425
Length	main_grav_indices_mean_std	0.984426207	0.07091324
Length	main_base_tip_dists_mean_std	0.984426207	0.07091324
Angle	main_angles_proximal_min_mean	0.995832804	0.07019522
Length	main_lengths_std_mean	0.997031889	0.069891383
Scanline	scanline_intersection_counts_std_std	0.995647089	0.06910815
Convex Hull	chull_line_lengths_median_p95	0.970404345	0.068713752
Angle	main_angles_distal_p5_p5	0.997806932	0.068462236
Tip Base	main_tip_xs_p25_std	0.994656011	0.068331277
Length	main_base_tip_dists_p75_mean	0.998280913	0.067002543
Length	main_grav_indices_p75_mean	0.998280913	0.067002543
Angle	main_angles_distal_min_p25	0.996995154	0.066811149
Length	main_lengths_std_p5	0.994698366	0.066332861
Convex Hull	chull_line_lengths_mean_mean	0.996661375	0.06598239
Tip Base	main_tip_ys_mean_mean	0.997909924	0.065693014
Length	main_lengths_p75_mean	0.998093669	0.06532681
Length	primary_base_tip_dist_min	0.989143631	0.063927292
Convex Hull	chull_line_lengths_median_mean	0.990395218	0.06377045
Tip Base	main_tip_ys_max_min	0.950387446	0.063073821
Scanline	scanline_intersection_counts_max_std	0.975773544	0.062451582
Ellipse	ellipse_ratio_min	0.916467164	0.062099835
Ellipse	ellipse_a_mean	0.997518346	0.060534676
Convex Hull	chull_line_lengths_p25_p25	0.985854421	0.060397939
Length	main_grav_indices_median_std	0.986469946	0.060010181
Length	main_base_tip_dists_median_std	0.986469946	0.060010181
Convex Hull	chull_line_lengths_p25_mean	0.989360037	0.059802995
Length	main_lengths_p95_p25	0.993203835	0.05888604
Scanline	scanline_intersection_counts_mean_max	0.990533437	0.0581639
Network	network_solidity_min	0.889405184	0.057752067
Network	network_width_depth_ratio_mean	0.994468795	0.056628481
Convex Hull	chull_line_lengths_std_mean	0.999190133	0.055960057
Angle	main_angles_proximal_p5_mean	0.996162818	0.055657982
Length	main_lengths_mean_p25	0.981772103	0.055276807
Length	main_grav_indices_p75_std	0.98755286	0.054197916
Length	main_base_tip_dists_p75_std	0.98755286	0.054197916
Convex Hull	chull_line_lengths_p25_p95	0.970109107	0.054051744
Convex Hull	chull_line_lengths_mean_median	0.998265593	0.053260992
Tip Base	main_tip_ys_p75_p5	0.988796305	0.053167655
Ellipse	ellipse_a_p5	0.992015357	0.052959002
Length	main_lengths_p75_p75	0.998234371	0.052374933
Angle	primary_angle_distal_p75	0.990351009	0.05228831
Scanline	scanline_intersection_counts_std_p5	0.998999894	0.052081818
Ellipse	ellipse_a_p95	0.945044617	0.051982412
Tip Base	main_tip_xs_p75_std	0.997050262	0.051844091
Scanline	scanline_intersection_counts_mean_p5	0.999113246	0.051822781
Scanline	scanline_intersection_counts_p95_std	0.997337046	0.051652231
Scanline	scanline_intersection_counts_mean_p75	0.997848975	0.051204617
Convex Hull	chull_line_lengths_mean_p25	0.997722511	0.0509647
Length	main_lengths_mean_mean	0.996037265	0.050678179
Angle	main_angles_proximal_p25_mean	0.99788424	0.050260596
Length	main_lengths_std_p75	0.989743171	0.050194403
Length	grav_index_p75	0.996475267	0.049599244
Convex Hull	chull_max_width_max	0.887473646	0.049547381
Tip Base	main_tip_ys_mean_p5	0.968831486	0.049518329
Angle	main_angles_distal_p5_p25	0.995130287	0.049422759
Network	network_length_p5	0.999323251	0.04895156
Convex Hull	chull_perimeter_mean	0.999150301	0.048625588
Convex Hull	chull_line_lengths_p95_p5	0.996334542	0.048410765
Length	main_grav_indices_mean_mean	0.998640033	0.048142464
Length	main_base_tip_dists_mean_mean	0.998640033	0.048142464
Convex Hull	chull_line_lengths_p75_p95	0.990839482	0.048131098
Ellipse	ellipse_b_std	0.892599739	0.047901913
Length	main_lengths_p25_std	0.97737413	0.04789997
Length	main_base_tip_dists_std_std	0.996092009	0.047754807
Length	main_grav_indices_std_std	0.996092009	0.047754807
Tip Base	main_tip_xs_std_std	0.89817975	0.047660001
Angle	main_angles_proximal_median_p75	0.998046482	0.047283982
Tip Base	main_tip_ys_max_mean	0.998996419	0.04664242
Angle	main_angles_proximal_mean_mean	0.999314562	0.046443629
Angle	main_angles_proximal_p75_std	0.997762272	0.0462632
Convex Hull	chull_line_lengths_p5_mean	0.996539333	0.046185821
Network	network_length_lower_mean	0.99711381	0.045221909
Tip Base	main_tip_xs_median_std	0.996996185	0.045079112
Angle	main_angles_proximal_median_mean	0.999227322	0.044703816
Length	main_lengths_p95_median	0.998048355	0.044476064
Angle	main_angles_proximal_mean_std	0.99862966	0.044378838
Network	network_width_depth_ratio_p75	0.994799597	0.043208417
Angle	main_angles_distal_p25_p25	0.993282044	0.042819645
Scanline	scanline_intersection_counts_mean_p25	0.999687795	0.042669626
Network	network_length_median	0.999509621	0.042427428
Angle	main_angles_proximal_median_std	0.998405355	0.04239509
Angle	main_angles_proximal_mean_p75	0.997121771	0.042265859
Network	network_width_depth_ratio_median	0.998676955	0.042090774
Angle	main_angles_proximal_p5_p75	0.994603995	0.041916255
Tip Base	main_tip_xs_p5_std	0.984231583	0.04151964
Convex Hull	chull_line_lengths_p75_median	0.996976627	0.041484234
Length	main_lengths_p75_min	0.972124844	0.041286757
Length	main_base_tip_dists_p95_std	0.992036778	0.041097414
Length	main_grav_indices_p95_std	0.992036778	0.041097414
Tip Base	main_tip_xs_p95_std	0.990095138	0.040819933
Ellipse	ellipse_a_median	0.99953322	0.040687766
Convex Hull	chull_line_lengths_p95_mean	0.9996516	0.040558039
Convex Hull	chull_line_lengths_p75_p75	0.998438567	0.040410504
Length	main_lengths_std_median	0.998984112	0.040242984
Angle	main_angles_proximal_std_mean	0.999021036	0.040092257
Length	main_base_tip_dists_median_mean	0.998827541	0.039995536
Length	main_grav_indices_median_mean	0.998827541	0.039995536
Tip Base	main_tip_xs_mean_std	0.996834882	0.039479897
Tip Base	main_tip_ys_median_mean	0.998749491	0.039317755
Angle	main_angles_proximal_median_median	0.999812986	0.039222515
Tip Base	main_tip_xs_min_std	0.977314895	0.039132266
Convex Hull	chull_line_lengths_mean_p75	0.996096696	0.038901753
Angle	main_angles_proximal_median_p25	0.99961466	0.038626693
Convex Hull	chull_line_lengths_median_p5	0.980226445	0.038448938
Length	primary_length_median	0.991843966	0.038448107
Length	main_lengths_std_p95	0.971099098	0.037840454
Length	main_grav_indices_max_std	0.993078061	0.037644258
Length	main_base_tip_dists_max_std	0.993078061	0.037644258
Convex Hull	chull_line_lengths_p25_p5	0.9695129	0.037494636
Convex Hull	chull_line_lengths_max_mean	0.999593659	0.037321156
Angle	main_angles_distal_p25_mean	0.998540901	0.037293654
Length	grav_index_p5	0.996941151	0.037249367
Convex Hull	chull_line_lengths_mean_p95	0.977138188	0.037162766
Convex Hull	chull_max_height_mean	0.999687717	0.037125615
Length	main_lengths_mean_median	0.999327521	0.037118049
Scanline	scanline_intersection_counts_mean_median	0.999562041	0.037012616
Convex Hull	chull_line_lengths_std_p25	0.997375023	0.036908511
Angle	main_angles_proximal_mean_p25	0.999231042	0.036414459
Angle	main_angles_distal_std_mean	0.999221018	0.036243594
Angle	main_angles_distal_min_mean	0.996943018	0.03596083
Length	main_lengths_p25_p5	0.942311603	0.035423057
Convex Hull	chull_line_lengths_std_p75	0.99880829	0.035265163
Convex Hull	chull_line_lengths_p5_std	0.988892997	0.035240134
Tip Base	main_tip_ys_p25_std	0.98007991	0.035219814
Angle	main_angles_distal_p5_mean	0.99731704	0.034909472
Ellipse	ellipse_b_max	0.877049079	0.034823204
Convex Hull	chull_line_lengths_max_p5	0.993197447	0.034736057
Length	main_grav_indices_p25_std	0.986599152	0.034685412
Length	main_base_tip_dists_p25_std	0.986599152	0.034685412
Length	main_lengths_median_mean	0.996755333	0.034551864
Length	main_lengths_p75_p25	0.993799174	0.034457906
Convex Hull	chull_max_width_std	0.904501856	0.034259924
Angle	main_angles_distal_mean_std	0.993564828	0.034246672
Angle	main_angles_distal_median_p25	0.99949689	0.033861686
Angle	main_angles_proximal_std_median	0.999179932	0.03374635
Length	main_lengths_p75_median	0.998639841	0.033548903
Angle	main_angles_proximal_p75_p25	0.999554019	0.033428437
Angle	main_angles_proximal_mean_median	0.999846194	0.033353635
Tip Base	main_tip_xs_max_std	0.984128415	0.033272548
Convex Hull	chull_perimeter_p5	0.996276252	0.033204305
Angle	main_angles_distal_p25_std	0.995768646	0.032870717
Convex Hull	chull_line_lengths_std_p95	0.995216302	0.032850086
Angle	main_angles_distal_p5_median	0.987362918	0.032794831
Length	main_lengths_p95_p95	0.999259904	0.032731398
Angle	main_angles_proximal_p75_mean	0.999692643	0.032623726
Length	primary_base_tip_dist_mean	0.998931723	0.032439268
Tip Base	main_tip_xs_median_median	0.999837755	0.032050774
Convex Hull	chull_line_lengths_p5_p75	0.999333844	0.032048488
Angle	main_angles_proximal_p25_std	0.998512195	0.031993303
Convex Hull	chull_perimeter_max	0.971414829	0.03185009
Length	main_lengths_p95_p75	0.999483675	0.031773961
Network	network_length_p95	0.997326236	0.031672037
Network	network_width_depth_ratio_p95	0.941870011	0.031282847
Network	network_length_p25	0.999667917	0.030990471
Network	network_length_mean	0.999333598	0.030695409
Scanline	scanline_last_ind_mean	0.999714736	0.030421608
Convex Hull	chull_line_lengths_median_p75	0.990617046	0.030281163
Angle	main_angles_distal_p5_std	0.996913221	0.029973718
Angle	main_angles_distal_p75_std	0.992762474	0.029960062
Network	network_length_lower_p95	0.97250893	0.02983561
Tip Base	main_tip_ys_p95_p5	0.948426854	0.029801442
Length	grav_index_p95	0.978469114	0.029782711
Angle	main_angles_distal_min_std	0.997133025	0.029655896
Scanline	scanline_intersection_counts_mean_mean	0.999277221	0.029198326
Scanline	scanline_intersection_counts_p75_mean	0.996590313	0.029023066
Convex Hull	chull_area_mean	0.991264549	0.029000033
Convex Hull	chull_line_lengths_p25_median	0.998987199	0.028978157
Scanline	scanline_intersection_counts_mean_p95	0.996695603	0.028617734
Convex Hull	chull_line_lengths_median_median	0.995971134	0.028562245
Convex Hull	chull_line_lengths_p5_p5	0.953953923	0.028484504
Angle	main_angles_proximal_std_p25	0.991766651	0.028352924
Convex Hull	chull_area_max	0.903191035	0.027979805
Convex Hull	chull_line_lengths_median_p25	0.997792667	0.02791459
Scanline	scanline_intersection_counts_std_mean	0.999390048	0.027688414
Tip Base	main_tip_xs_p25_p25	0.999680263	0.027520584
Angle	main_angles_proximal_std_std	0.995174805	0.027420939
Angle	main_angles_proximal_p5_median	0.997562088	0.027406799
Angle	main_angles_proximal_p95_mean	0.999730522	0.027256486
Tip Base	main_tip_xs_p25_p95	0.999614658	0.027205674
Angle	main_angles_proximal_p5_std	0.998230052	0.027048653
Length	main_lengths_mean_p75	0.999609452	0.026996839
Length	primary_base_tip_dist_p5	0.993586689	0.02658297
Network	network_length_lower_p5	0.991330297	0.026499818
Angle	main_angles_distal_mean_p25	0.999522607	0.026466421
Convex Hull	chull_line_lengths_p5_median	0.997245259	0.026360198
Length	primary_tip_pt_y_mean	0.999125259	0.02630293
Convex Hull	chull_max_height_p5	0.992940083	0.02630167
Ellipse	ellipse_a_p25	0.998236406	0.026122044
Angle	primary_angle_distal_p95	0.986756568	0.025930309
Tip Base	main_tip_ys_std_p5	0.985535519	0.025804801
Angle	main_angles_distal_std_p75	0.999513427	0.025798358
Angle	main_angles_distal_median_mean	0.999295418	0.025777218
Angle	main_angles_proximal_min_std	0.998204009	0.02571362
Tip Base	main_tip_xs_std_mean	0.995659587	0.025569159
Convex Hull	chull_area_median	0.998637149	0.02554035
Ellipse	ellipse_a_p75	0.998340714	0.025426135
Angle	main_angles_proximal_min_median	0.997121517	0.025015322
Angle	main_angles_distal_median_std	0.994344199	0.024962023
Length	main_grav_indices_mean_median	0.992609939	0.024911542
Length	main_base_tip_dists_mean_median	0.992609939	0.024911542
Angle	main_angles_proximal_max_mean	0.999723708	0.024824043
Length	primary_length_p95	0.997949411	0.024779742
Convex Hull	chull_perimeter_p95	0.982660635	0.024748547
Tip Base	main_tip_xs_p25_p75	0.999146158	0.024612268
Length	main_lengths_std_p25	0.99904509	0.024561991
Tip Base	main_tip_xs_std_median	0.998420849	0.024423993
Angle	main_angles_distal_std_std	0.993620561	0.024384263
Ellipse	ellipse_ratio_p5	0.943530611	0.024342553
Angle	main_angles_distal_p25_median	0.996447443	0.02422194
Tip Base	main_tip_xs_median_p25	0.999682137	0.024178053
Angle	main_angles_distal_mean_mean	0.999292227	0.024126393
Tip Base	main_tip_xs_median_mean	0.999926666	0.024057834
Length	main_grav_indices_std_p75	0.996594716	0.023817505
Length	main_base_tip_dists_std_p75	0.996594716	0.023817505
Angle	main_angles_proximal_min_p75	0.995786532	0.023781546
Convex Hull	chull_max_width_median	0.99840604	0.023711136
Angle	main_angles_proximal_max_std	0.997182225	0.023559362
Length	main_lengths_median_p5	0.946761002	0.023333289
Tip Base	main_tip_xs_std_p95	0.937746319	0.023328972
Tip Base	main_tip_xs_p75_mean	0.999864882	0.023313328
Convex Hull	chull_line_lengths_p75_p25	0.989183837	0.023300565
Convex Hull	chull_line_lengths_std_median	0.999649388	0.022996881
Network	network_length_max	0.99193405	0.022822508
Angle	main_angles_proximal_p95_std	0.997255104	0.022743818
Length	main_lengths_p25_mean	0.995894968	0.022426698
Ellipse	ellipse_b_p75	0.991833684	0.022255458
Length	main_lengths_p75_p95	0.998382914	0.022193349
Length	primary_tip_pt_y_p5	0.9936434	0.022157317
Convex Hull	chull_area_p25	0.996673216	0.021736887
Angle	main_angles_proximal_p25_median	0.999410354	0.021391399
Tip Base	main_tip_xs_mean_p75	0.999503065	0.021234808
Length	main_base_tip_dists_p25_mean	0.999014361	0.021143606
Length	main_grav_indices_p25_mean	0.999014361	0.021143606
Ellipse	ellipse_b_median	0.998446444	0.021143236
Angle	main_angles_proximal_p25_p25	0.998526536	0.021124815
Convex Hull	chull_line_lengths_p5_p25	0.980910822	0.021010341
Length	main_base_tip_dists_p75_median	0.98736177	0.020961806
Length	main_grav_indices_p75_median	0.98736177	0.020961806
Scanline	scanline_intersection_counts_std_p95	0.998699701	0.020946627
Angle	main_angles_distal_min_median	0.984054001	0.020944093
Length	main_lengths_max_median	0.998660783	0.020609681
Tip Base	main_tip_ys_p25_mean	0.998059998	0.020522713
Tip Base	main_tip_xs_std_p25	0.99811078	0.020480461
Scanline	scanline_intersection_counts_p25_std	0.985278306	0.02044441
Tip Base	main_tip_xs_mean_mean	0.999937746	0.020413761
Tip Base	main_tip_xs_p25_mean	0.999730372	0.020363755
Angle	main_angles_distal_std_p25	0.996657616	0.020246375
Ellipse	ellipse_b_p95	0.932678485	0.020228111
Network	network_length_p75	0.998108428	0.020164957
Tip Base	main_tip_xs_std_p75	0.994218353	0.020081445
Convex Hull	chull_line_lengths_min_median	0.997709803	0.020063582
Ellipse	ellipse_b_mean	0.992276717	0.020021125
Convex Hull	chull_line_lengths_p95_p25	0.99844214	0.019904727
Angle	main_angles_distal_p95_std	0.992739931	0.019807862
Length	main_lengths_max_p25	0.995715352	0.019670443
Convex Hull	chull_area_p5	0.998834421	0.019225575
Angle	main_angles_distal_max_std	0.992782753	0.019192973
Convex Hull	chull_area_p75	0.98465348	0.018971218
Network	network_width_depth_ratio_p25	0.996471866	0.01869005
Angle	main_angles_distal_p25_p5	0.99750381	0.018660669
Angle	main_angles_distal_std_median	0.998441261	0.018499011
Length	primary_length_p75	0.996469989	0.018401514
Tip Base	main_tip_xs_median_p75	0.999510008	0.018206345
Convex Hull	chull_max_height_max	0.99178226	0.018116799
Tip Base	main_tip_xs_p25_median	0.999890404	0.017947765
Scanline	scanline_intersection_counts_std_p75	0.998118439	0.017812502
Tip Base	main_tip_ys_p95_max	0.991309808	0.017621824
Convex Hull	chull_line_lengths_min_mean	0.996955755	0.017568465
Length	primary_base_tip_dist_p95	0.998696839	0.017539044
Convex Hull	chull_line_lengths_min_std	0.989462869	0.017482825
Length	main_lengths_p5_std	0.978548546	0.017369614
Length	main_grav_indices_mean_p75	0.998090181	0.017327335
Length	main_base_tip_dists_mean_p75	0.998090181	0.017327335
Angle	main_angles_proximal_p95_p25	0.999688925	0.017253899
Network	network_solidity_p5	0.888759529	0.017126676
Angle	main_angles_proximal_p75_p75	0.99789727	0.016848832
Angle	main_angles_proximal_p95_median	0.999899222	0.016710811
Convex Hull	chull_line_lengths_p95_max	0.987102576	0.016687789
Scanline	scanline_intersection_counts_std_median	0.999205602	0.016554751
Length	main_grav_indices_p25_median	0.998389263	0.01649027
Length	main_base_tip_dists_p25_median	0.998389263	0.01649027
Tip Base	main_tip_xs_p5_p75	0.998958129	0.016400494
Scanline	scanline_intersection_counts_p95_mean	0.999671975	0.016349028
Convex Hull	chull_max_width_mean	0.994094779	0.016113352
Length	main_lengths_min_std	0.978634716	0.016099299
Angle	main_angles_proximal_p75_median	0.99985367	0.016025045
Angle	main_angles_distal_p75_p25	0.99973216	0.015879566
Scanline	scanline_intersection_counts_p25_mean	0.997890703	0.015872063
Length	main_lengths_max_p75	0.999290127	0.015804836
Angle	main_angles_distal_p75_median	0.999721208	0.015439575
Convex Hull	chull_line_lengths_p75_max	0.986548515	0.015353973
Angle	main_angles_distal_p75_mean	0.999548981	0.015178253
Tip Base	main_tip_xs_min_mean	0.998649007	0.01498517
Angle	main_angles_distal_median_p5	0.994926306	0.014948853
Tip Base	main_tip_xs_p5_mean	0.998933908	0.01473966
Network	network_solidity_p25	0.998930844	0.014576625
Scanline	scanline_intersection_counts_max_mean	0.999421598	0.014405357
Angle	main_angles_proximal_max_p25	0.999607549	0.014370075
Length	main_lengths_min_mean	0.995130375	0.014238294
Network	network_length_lower_p25	0.999475509	0.014206208
Tip Base	main_tip_ys_std_p95	0.978906883	0.014181146
Tip Base	main_tip_xs_mean_p25	0.999624921	0.014171736
Ellipse	ellipse_ratio_median	0.99913016	0.01415211
Tip Base	main_tip_xs_p75_p75	0.998276008	0.013925391
Convex Hull	chull_line_lengths_min_p75	0.999864324	0.013742927
Angle	main_angles_distal_median_median	0.999024812	0.013418792
Tip Base	main_tip_xs_mean_p95	0.999578189	0.013397001
Convex Hull	chull_line_lengths_p95_median	0.99994003	0.013353792
Tip Base	main_tip_xs_p75_p25	0.999330634	0.013330541
Length	main_base_tip_dists_std_median	0.994507647	0.013298797
Length	main_grav_indices_std_median	0.994507647	0.013298797
Length	main_base_tip_dists_p95_p25	0.99981409	0.013268382
Length	main_grav_indices_p95_p25	0.99981409	0.013268382
Ellipse	ellipse_ratio_mean	0.997613993	0.012917417
Length	main_base_tip_dists_p5_std	0.98702903	0.012915845
Length	main_grav_indices_p5_std	0.98702903	0.012915845
Ellipse	ellipse_ratio_std	0.996820092	0.012820502
Tip Base	main_tip_xs_mean_median	0.999895128	0.012680082
Length	main_lengths_p25_p25	0.981631986	0.012539687
Length	main_lengths_min_p25	0.974577118	0.012521593
Ellipse	ellipse_b_p5	0.998400424	0.012519702
Tip Base	main_tip_ys_p5_std	0.977725974	0.012483185
Convex Hull	chull_line_lengths_p95_p75	0.999427557	0.012470706
Length	main_lengths_mean_p95	0.999425642	0.012437722
Convex Hull	chull_line_lengths_p75_p5	0.998591132	0.012172657
Network	network_solidity_median	0.999627733	0.012123677
Convex Hull	chull_line_lengths_max_max	0.982807887	0.011980706
Convex Hull	chull_perimeter_p25	0.998671695	0.011795957
Length	main_grav_indices_p75_p75	0.996670207	0.011759545
Length	main_base_tip_dists_p75_p75	0.996670207	0.011759545
Tip Base	main_tip_xs_p95_mean	0.999054075	0.011753355
Ellipse	ellipse_ratio_p25	0.996757471	0.01172597
Length	main_lengths_median_min	0.923029018	0.011696357
Length	main_lengths_median_median	0.999712339	0.0115345
Length	main_lengths_p5_mean	0.995261615	0.01126092
Convex Hull	chull_line_lengths_p95_p95	0.992578629	0.011212163
Angle	main_angles_distal_mean_p5	0.998169979	0.011062264
Length	main_lengths_std_max	0.965916451	0.010938112
Length	main_grav_indices_median_median	0.992582115	0.010791886
Length	main_base_tip_dists_median_median	0.992582115	0.010791886
Length	primary_base_tip_dist_p75	0.999109992	0.010759682
Angle	main_angles_distal_p95_mean	0.999571071	0.01072633
Tip Base	main_tip_xs_max_mean	0.9987544	0.010692025
Tip Base	main_tip_ys_p5_mean	0.997146856	0.01063982
Length	main_base_tip_dists_p75_p25	0.999927346	0.010594788
Length	main_grav_indices_p75_p25	0.999927346	0.010594788
Length	main_lengths_median_p25	0.98975421	0.01055722
Ellipse	ellipse_b_p25	0.9964935	0.010523595
Convex Hull	chull_area_p95	0.932980252	0.010414289
Tip Base	main_tip_xs_std_p5	0.999541629	0.010373308
Tip Base	main_tip_ys_std_p75	0.983245289	0.01020012
Network	network_length_lower_median	0.999954998	0.01018358
Length	main_lengths_p5_p25	0.974248086	0.0101832
Angle	main_angles_distal_p75_p5	0.999645547	0.010156499
Length	primary_base_tip_dist_median	0.999092598	0.010126362
Tip Base	main_tip_ys_p25_p5	0.973465676	0.010088276
Convex Hull	chull_line_lengths_max_median	0.999975237	0.009860874
Convex Hull	chull_perimeter_median	0.999916943	0.009799658
Length	main_lengths_p5_median	0.999956837	0.009713748
Angle	main_angles_proximal_max_median	0.999924448	0.009678145
Length	primary_base_tip_dist_p25	0.99900739	0.009577765
Length	main_lengths_std_min	0.987920829	0.009504804
Tip Base	main_tip_xs_p95_p95	0.992395443	0.009447493
Length	main_lengths_p5_p5	0.937666929	0.009364927
Convex Hull	chull_line_lengths_p5_p95	0.993863764	0.009354057
Length	main_base_tip_dists_median_p75	0.997217978	0.009156759
Length	main_grav_indices_median_p75	0.997217978	0.009156759
Length	main_grav_indices_p5_mean	0.999096608	0.009148809
Length	main_base_tip_dists_p5_mean	0.999096608	0.009148809
Angle	main_angles_distal_max_mean	0.999565946	0.008991522
Length	primary_tip_pt_y_min	0.989861396	0.008923962
Length	main_base_tip_dists_p95_p75	0.99699897	0.008836745
Length	main_grav_indices_p95_p75	0.99699897	0.008836745
Convex Hull	chull_line_lengths_mean_min	0.986872267	0.008603252
Length	primary_tip_pt_y_p95	0.998864595	0.008576501
Tip Base	main_tip_ys_mean_median	0.998905842	0.00855709
Tip Base	main_tip_ys_mean_p25	0.98842819	0.008291668
Convex Hull	chull_line_lengths_std_max	0.989800933	0.008228191
Scanline	scanline_intersection_counts_std_p25	0.999637073	0.008141626
Length	main_lengths_min_median	0.99995396	0.008135687
Tip Base	main_tip_ys_std_median	0.996601157	0.008105856
Angle	main_angles_distal_mean_median	0.999249004	0.008028059
Length	main_lengths_p25_median	0.999960455	0.008009823
Length	main_lengths_p25_p75	0.999933499	0.007937107
Length	main_grav_indices_p95_median	0.989274034	0.007924904
Length	main_base_tip_dists_p95_median	0.989274034	0.007924904
Length	main_grav_indices_min_std	0.986948779	0.007872057
Length	main_base_tip_dists_min_std	0.986948779	0.007872057
Tip Base	main_tip_ys_median_p5	0.98679781	0.007790042
Length	main_base_tip_dists_mean_p25	0.999835525	0.007712919
Length	main_grav_indices_mean_p25	0.999835525	0.007712919
Tip Base	main_tip_ys_max_p5	0.953727351	0.007533985
Length	main_grav_indices_p25_p75	0.999416964	0.007510385
Length	main_base_tip_dists_p25_p75	0.999416964	0.007510385
Tip Base	main_tip_xs_p75_median	0.999919289	0.007464207
Length	main_base_tip_dists_min_mean	0.999108031	0.007463958
Length	main_grav_indices_min_mean	0.999108031	0.007463958
Length	main_base_tip_dists_max_p75	0.996909812	0.00746355
Length	main_grav_indices_max_p75	0.996909812	0.00746355
Length	main_lengths_median_p95	0.999678413	0.007329009
Angle	main_angles_proximal_std_p75	0.999468021	0.007313239
Network	network_solidity_mean	0.998951059	0.007299118
Tip Base	main_tip_ys_min_std	0.977494599	0.006934275
Scanline	scanline_first_ind_mean	0.999683668	0.006926286
Length	main_grav_indices_p25_p25	0.999974514	0.006726249
Length	main_base_tip_dists_p25_p25	0.999974514	0.006726249
Convex Hull	chull_perimeter_p75	0.998419347	0.006591033
Tip Base	main_tip_ys_p75_p95	0.989284304	0.006525419
Convex Hull	chull_max_width_p75	0.99402765	0.006406636
Angle	main_angles_distal_p95_median	0.999721405	0.00640322
Angle	main_angles_distal_mean_p75	0.998809821	0.006379539
Length	main_base_tip_dists_p95_p5	0.972445805	0.006365183
Length	main_grav_indices_p95_p5	0.972445805	0.006365183
Tip Base	main_tip_xs_p95_p25	0.998992765	0.006306482
Length	main_base_tip_dists_median_p5	0.968650705	0.006268754
Length	main_grav_indices_median_p5	0.968650705	0.006268754
Convex Hull	chull_line_lengths_min_p25	0.963713563	0.006113878
Length	main_grav_indices_max_median	0.989685499	0.005984171
Length	main_base_tip_dists_max_median	0.989685499	0.005984171
Network	network_length_lower_p75	0.98533493	0.005945781
Tip Base	main_tip_xs_std_max	0.86990277	0.0058628
Tip Base	main_tip_ys_mean_p95	0.996391721	0.005755083
Scanline	scanline_first_ind_std	0.985176713	0.005663244
Network	network_solidity_std	0.997910198	0.005476339
Tip Base	main_tip_xs_p95_p75	0.998774993	0.005379269
Convex Hull	chull_line_lengths_max_p25	0.997957698	0.005196154
Length	main_grav_indices_max_p25	0.999770852	0.005193646
Length	main_base_tip_dists_max_p25	0.999770852	0.005193646
Tip Base	main_tip_xs_mean_p5	0.998578976	0.005092487
Length	main_lengths_min_p5	0.937970077	0.005009035
Tip Base	main_tip_ys_min_mean	0.996921116	0.004899096
Length	main_lengths_median_p75	0.999544037	0.004829856
Convex Hull	chull_line_lengths_median_max	0.949580405	0.00477016
Ellipse	ellipse_a_max	0.95938798	0.004769559
Length	main_base_tip_dists_max_p5	0.972582973	0.004677283
Length	main_grav_indices_max_p5	0.972582973	0.004677283
Tip Base	main_tip_ys_p95_p25	0.997667255	0.004472875
Angle	primary_angle_proximal_mean	0.991796408	0.004460785
Tip Base	main_tip_xs_p5_p95	0.99943495	0.004352682
Length	main_grav_indices_p5_median	0.999737431	0.004249355
Length	main_base_tip_dists_p5_median	0.999737431	0.004249355
Length	main_grav_indices_std_p95	0.995628452	0.004068816
Length	main_base_tip_dists_std_p95	0.995628452	0.004068816
Length	main_base_tip_dists_std_p25	0.999034949	0.004002803
Length	main_grav_indices_std_p25	0.999034949	0.004002803
Angle	primary_angle_proximal_std	0.986253616	0.003982796
Tip Base	main_tip_ys_std_p25	0.999398212	0.003883512
Convex Hull	chull_line_lengths_max_p95	0.989699679	0.003849248
Convex Hull	chull_max_width_p95	0.939686509	0.003608128
Tip Base	main_tip_ys_p95_median	0.999805203	0.003454954
Length	main_grav_indices_p5_p75	0.999974747	0.003384084
Length	main_base_tip_dists_p5_p75	0.999974747	0.003384084
Length	main_grav_indices_median_p25	0.999974932	0.003262666
Length	main_base_tip_dists_median_p25	0.999974932	0.003262666
Angle	main_angles_distal_median_p75	0.99905493	0.003188088
Angle	main_angles_distal_p75_p75	0.999555697	0.003184827
Tip Base	main_tip_xs_p5_p25	0.999111087	0.003155201
Tip Base	main_tip_ys_p5_min	0.949175047	0.003131457
Tip Base	main_tip_ys_p5_p5	0.959033555	0.003123987
Network	network_solidity_p95	0.999926413	0.003097209
Network	network_solidity_p75	0.9988397	0.003051166
Convex Hull	chull_line_lengths_max_p75	0.999305444	0.002941191
Tip Base	main_tip_xs_median_p95	0.999497978	0.002898199
Convex Hull	chull_max_height_p25	0.997948806	0.002885383
Tip Base	main_tip_ys_p75_p25	0.996880044	0.002645943
Tip Base	main_tip_ys_p75_median	0.992766575	0.002619228
Angle	primary_angle_proximal_median	0.992408872	0.002600786
Tip Base	main_tip_ys_median_p95	0.99690622	0.002561888
Tip Base	main_tip_xs_p95_max	0.933412428	0.002451147
Tip Base	main_tip_xs_mean_min	0.990403455	0.002415197
Tip Base	main_tip_xs_p75_p95	0.99842233	0.002316499
Length	main_grav_indices_p75_p5	0.971353043	0.002234142
Length	main_base_tip_dists_p75_p5	0.971353043	0.002234142
Convex Hull	chull_max_height_p95	0.993750746	0.002214153
Angle	main_angles_distal_min_p75	0.999534833	0.002097157
Length	main_lengths_p5_p75	0.999984231	0.002062872
Length	main_base_tip_dists_median_p95	0.997651973	0.002030579
Length	main_grav_indices_median_p95	0.997651973	0.002030579
Length	main_base_tip_dists_p25_p5	0.965111216	0.001875756
Length	main_grav_indices_p25_p5	0.965111216	0.001875756
Angle	main_angles_distal_p95_p75	0.999820973	0.001790065
Tip Base	main_tip_xs_p5_median	0.999131943	0.001713262
Convex Hull	chull_max_height_median	0.999981317	0.001674265
Length	main_grav_indices_p95_p95	0.999703924	0.001655513
Length	main_base_tip_dists_p95_p95	0.999703924	0.001655513
Ellipse	ellipse_ratio_p95	0.997427897	0.001606425
Tip Base	main_tip_xs_p5_p5	0.986460283	0.001508836
Angle	main_angles_distal_p5_p75	0.999668243	0.001471161
Tip Base	main_tip_xs_median_p5	0.998612312	0.001405983
Tip Base	main_tip_ys_mean_p75	0.998834166	0.001389465
Tip Base	main_tip_ys_p75_min	0.97512165	0.001367743
Tip Base	main_tip_ys_p25_median	0.9999956	0.001348196
Angle	main_angles_distal_p95_p5	0.999733963	0.001323968
Tip Base	main_tip_xs_p25_p5	0.994802963	0.00130983
Tip Base	main_tip_ys_p95_p95	0.992283888	0.001295954
Length	main_base_tip_dists_p5_p25	0.999995922	0.001238625
Length	main_grav_indices_p5_p25	0.999995922	0.001238625
Tip Base	main_tip_ys_p25_p25	0.986476583	0.001193124
Angle	main_angles_distal_p25_p75	0.99975339	0.001150413
Angle	main_angles_distal_p95_p25	0.999793338	0.001140974
Tip Base	main_tip_ys_median_p25	0.992995447	0.001102885
Length	primary_tip_pt_y_p25	0.999196899	0.001082485
Tip Base	main_tip_xs_p25_min	0.975211513	0.001061518
Tip Base	main_tip_ys_median_median	0.999663306	0.001028899
Tip Base	main_tip_ys_p5_p25	0.979572952	0.001024834
Length	main_base_tip_dists_max_p95	0.999403302	0.000962968
Length	main_grav_indices_max_p95	0.999403302	0.000962968
Tip Base	main_tip_ys_p25_p75	0.999953655	0.000874293
Length	main_base_tip_dists_mean_p95	0.999644757	0.000817994
Length	main_grav_indices_mean_p95	0.999644757	0.000817994
Tip Base	main_tip_ys_p25_min	0.95177974	0.000722296
Convex Hull	chull_max_height_p75	0.999402222	0.000702506
Tip Base	main_tip_ys_p95_p75	0.999482527	0.000677497
Tip Base	main_tip_ys_p5_median	0.999998949	0.000668332
Tip Base	main_tip_ys_p5_p75	0.999427568	0.000645473
Ellipse	ellipse_ratio_p75	0.995559663	0.000604685
Tip Base	main_tip_ys_p75_p75	0.99216688	0.000539058
Tip Base	main_tip_ys_median_p75	0.999119152	0.000529295
Length	main_base_tip_dists_min_median	0.999659447	0.000496142
Length	main_grav_indices_min_median	0.999659447	0.000496142
Length	main_base_tip_dists_mean_p5	0.968609463	0.000494283
Length	main_grav_indices_mean_p5	0.968609463	0.000494283
Length	primary_tip_pt_y_median	0.999233331	0.000466563
Length	primary_tip_pt_y_p75	0.999303964	0.000448937
Length	main_grav_indices_min_p75	0.999959347	0.000432368
Length	main_base_tip_dists_min_p75	0.999959347	0.000432368
Length	main_grav_indices_min_p25	0.999995926	0.000417135
Length	main_base_tip_dists_min_p25	0.999995926	0.000417135
Tip Base	main_tip_ys_max_p25	0.996640936	0.000385236
Length	main_base_tip_dists_p75_p95	0.998742033	0.000318529
Length	main_grav_indices_p75_p95	0.998742033	0.000318529
Angle	main_angles_distal_max_p75	0.999797283	0.000221195
Length	main_base_tip_dists_p25_p95	0.999736144	0.000169158
Length	main_grav_indices_p25_p95	0.999736144	0.000169158
Angle	main_angles_proximal_p95_p75	0.999361378	0.000161672
Angle	primary_angle_proximal_p75	0.991045878	0.000159188
Tip Base	main_tip_ys_max_median	0.999997471	0.000121871
Tip Base	main_tip_ys_min_median	0.999999111	0.000114767
Tip Base	main_tip_ys_max_p75	0.999451353	6.01E-05
Tip Base	main_tip_ys_min_p25	0.978084063	5.70E-05
Tip Base	main_tip_ys_max_p95	0.993296141	4.48E-05
Tip Base	main_tip_ys_p25_p95	0.998213414	3.93E-05
Tip Base	main_tip_ys_p5_p95	0.998077129	3.59E-05
Length	main_base_tip_dists_p5_p5	0.962197713	2.14E-05
Length	main_grav_indices_p5_p5	0.962197713	2.14E-05
Length	main_base_tip_dists_p5_p95	0.999949548	1.77E-05
Length	main_grav_indices_p5_p95	0.999949548	1.77E-05
Tip Base	main_tip_ys_min_p5	0.955892939	1.43E-06
Scanline	scanline_intersection_counts_max_min	1	0
Angle	main_angles_distal_std_min	1	0
Scanline	scanline_intersection_counts_median_median	1	0
Length	main_grav_indices_std_min	1	0
Angle	main_angles_distal_std_p5	1	0
Scanline	scanline_intersection_counts_p75_median	1	0
Angle	main_angles_proximal_min_min	1	0
Length	main_base_tip_dists_std_min	1	0
Scanline	scanline_intersection_counts_max_p25	1	0
Scanline	scanline_intersection_counts_median_p25	1	0
Angle	main_angles_proximal_std_min	1	0
Length	main_count_p5	1	0
Scanline	scanline_last_ind_median	0.999987996	0
Angle	main_angles_proximal_max_min	0.999987916	0
Angle	main_angles_proximal_p95_min	0.999986902	0
Length	main_lengths_min_p75	0.999983334	0
Length	main_grav_indices_min_p95	0.999964118	0
Length	main_base_tip_dists_min_p95	0.999964118	0
Angle	main_angles_proximal_p75_min	0.999947941	0
Angle	main_angles_distal_p25_min	0.999947614	0
Tip Base	main_tip_ys_min_max	0.999942232	0
Scanline	scanline_first_ind_p75	0.999919478	0
Tip Base	main_tip_ys_p5_max	0.999908292	0
Angle	main_angles_proximal_std_p5	0.999905809	0
Tip Base	main_tip_xs_p95_p5	0.999903861	0
Tip Base	main_tip_xs_max_p5	0.999896565	0
Tip Base	main_tip_xs_p75_p5	0.9998897	0
Angle	main_angles_distal_max_p25	0.999880769	0
Length	main_lengths_p25_p95	0.999864407	0
Length	main_lengths_p5_p95	0.999857231	0
Length	main_lengths_min_p95	0.999853541	0
Convex Hull	chull_max_width_p5	0.999844171	0
Angle	main_angles_distal_mean_min	0.999832015	0
Tip Base	main_tip_xs_p5_max	0.999821183	0
Network	network_width_depth_ratio_p5	0.999820841	0
Angle	main_angles_distal_max_min	0.999799479	0
Angle	main_angles_distal_p95_min	0.99979135	0
Angle	main_angles_distal_max_p5	0.999769958	0
Scanline	scanline_intersection_counts_p25_p25	0.999768713	0
Angle	main_angles_distal_p75_min	0.99973715	0
Tip Base	main_tip_xs_min_max	0.999727535	0
Length	main_count_median	0.999726316	0
Network	network_solidity_max	0.999706804	0
Angle	main_angles_distal_median_min	0.999684444	0
Scanline	scanline_first_ind_median	0.999630767	0
Angle	main_angles_proximal_min_max	0.999628137	0
Angle	main_angles_proximal_p5_max	0.999622535	0
Angle	main_angles_proximal_mean_max	0.999614644	0
Angle	main_angles_proximal_p25_max	0.999579999	0
Tip Base	main_tip_xs_max_median	0.999578641	0
Scanline	scanline_last_ind_p75	0.999572583	0
Tip Base	main_tip_xs_p95_median	0.999551012	0
Angle	main_angles_distal_max_median	0.999539155	0
Angle	main_angles_proximal_max_p75	0.999518669	0
Length	main_count_mean	0.999498958	0
Scanline	scanline_first_ind_p95	0.999487805	0
Convex Hull	chull_max_width_min	0.999463933	0
Tip Base	main_tip_xs_std_min	0.999448071	0
Ellipse	ellipse_b_min	0.999426082	0
Tip Base	main_tip_xs_min_p95	0.999413804	0
Angle	main_angles_proximal_p75_p95	0.9993948	0
Ellipse	ellipse_ratio_max	0.999391976	0
Convex Hull	chull_area_min	0.999322831	0
Network	network_width_depth_ratio_min	0.999316257	0
Angle	main_angles_proximal_median_max	0.999307049	0
Tip Base	main_tip_ys_min_p75	0.999267269	0
Scanline	scanline_first_ind_max	0.999247227	0
Length	main_lengths_max_p95	0.999238227	0
Length	main_base_tip_dists_p95_max	0.999229975	0
Length	main_grav_indices_p95_max	0.999229975	0
Angle	main_angles_distal_min_min	0.999182749	0
Tip Base	main_tip_xs_min_median	0.999155047	0
Length	main_base_tip_dists_p75_max	0.999140283	0
Length	main_grav_indices_p75_max	0.999140283	0
Convex Hull	chull_line_lengths_min_max	0.999125126	0
Convex Hull	chull_line_lengths_p75_min	0.99909052	0
Scanline	scanline_intersection_counts_median_mean	0.999077551	0
Tip Base	main_tip_xs_max_p25	0.999040992	0
Scanline	scanline_intersection_counts_p95_p95	0.999039159	0
Angle	main_angles_proximal_mean_min	0.999013067	0
Angle	main_angles_distal_p5_min	0.998994673	0
Scanline	scanline_intersection_counts_p95_p25	0.998991304	0
Length	main_grav_indices_max_max	0.998989926	0
Length	main_base_tip_dists_max_max	0.998989926	0
Tip Base	main_tip_xs_min_p25	0.998977887	0
Tip Base	main_tip_xs_min_p75	0.998976204	0
Angle	main_angles_proximal_max_p5	0.998947548	0
Tip Base	main_tip_xs_p25_max	0.998919402	0
Angle	main_angles_proximal_mean_p95	0.998890559	0
Angle	main_angles_proximal_p95_p5	0.998880705	0
Scanline	scanline_intersection_counts_p95_median	0.998836296	0
Tip Base	main_tip_xs_max_p75	0.998796811	0
Angle	main_angles_proximal_max_p95	0.998790878	0
Scanline	scanline_intersection_counts_p25_p75	0.998774029	0
Angle	main_angles_proximal_p95_p95	0.998747418	0
Length	main_count_p25	0.998584621	0
Angle	main_angles_proximal_median_p95	0.998552375	0
Tip Base	main_tip_ys_p25_max	0.998491365	0
Angle	main_angles_proximal_p75_p5	0.998397836	0
Scanline	scanline_first_ind_p25	0.998285725	0
Length	main_lengths_max_max	0.998265596	0
Angle	main_angles_proximal_p75_max	0.998245868	0
Scanline	scanline_intersection_counts_p95_p75	0.998220413	0
Angle	main_angles_proximal_std_p95	0.99821946	0
Length	main_count_p75	0.998132703	0
Convex Hull	chull_line_lengths_min_p95	0.998052243	0
Tip Base	main_tip_ys_min_p95	0.998001778	0
Angle	main_angles_distal_min_p5	0.997978549	0
Scanline	scanline_intersection_counts_max_p5	0.997970789	0
Convex Hull	chull_line_lengths_p5_max	0.997901285	0
Scanline	scanline_last_ind_p25	0.997881332	0
Angle	main_angles_proximal_min_p25	0.99778565	0
Angle	main_angles_proximal_p5_p25	0.997726195	0
Scanline	scanline_intersection_counts_p95_max	0.997703722	0
Length	main_count_min	0.997692582	0
Angle	main_angles_proximal_mean_p5	0.99764166	0
Tip Base	main_tip_xs_p75_min	0.997530727	0
Angle	main_angles_proximal_p5_p95	0.99751793	0
Scanline	scanline_intersection_counts_p95_p5	0.997514094	0
Angle	main_angles_proximal_min_p95	0.997372743	0
Length	main_lengths_p95_max	0.99735756	0
Angle	main_angles_proximal_p25_p95	0.997099689	0
Scanline	scanline_intersection_counts_std_min	0.996854663	0
Tip Base	main_tip_ys_mean_max	0.996751889	0
Angle	main_angles_distal_max_p95	0.996737459	0
Angle	main_angles_distal_p75_p95	0.996723741	0
Angle	main_angles_distal_p95_p95	0.996722035	0
Angle	main_angles_distal_median_p95	0.996601435	0
Length	main_grav_indices_median_max	0.996458921	0
Length	main_base_tip_dists_median_max	0.996458921	0
Length	main_count_p95	0.99634474	0
Scanline	scanline_intersection_counts_max_p75	0.996308297	0
Convex Hull	chull_max_width_p25	0.996288795	0
Length	main_base_tip_dists_mean_max	0.996216307	0
Length	main_grav_indices_mean_max	0.996216307	0
Angle	main_angles_distal_mean_p95	0.996142431	0
Angle	main_angles_distal_std_p95	0.996124028	0
Angle	main_angles_distal_p25_p95	0.995941539	0
Scanline	scanline_intersection_counts_median_p75	0.995870959	0
Length	main_grav_indices_std_p5	0.995741605	0
Length	main_base_tip_dists_std_p5	0.995741605	0
Angle	main_angles_proximal_median_p5	0.995706526	0
Scanline	scanline_intersection_counts_median_p5	0.995670489	0
Length	main_count_max	0.995525232	0
Tip Base	main_tip_xs_p95_min	0.995442137	0
Angle	main_angles_distal_p5_p95	0.995306326	0
Angle	main_angles_distal_min_p95	0.995056377	0
Tip Base	main_tip_xs_max_min	0.994973997	0
Length	main_lengths_p25_max	0.994970957	0
Length	main_lengths_p5_max	0.994905654	0
Length	main_lengths_min_max	0.994654902	0
Length	main_lengths_mean_max	0.994586286	0
Angle	main_angles_proximal_p95_max	0.993994943	0
Scanline	scanline_first_ind_p5	0.993812456	0
Scanline	scanline_last_ind_p95	0.993695544	0
Length	main_grav_indices_p25_max	0.993668384	0
Length	main_base_tip_dists_p25_max	0.993668384	0
Angle	main_angles_proximal_p25_p5	0.993606136	0
Angle	main_angles_proximal_max_max	0.993479767	0
Angle	primary_angle_proximal_max	0.993155975	0
Tip Base	main_tip_xs_median_min	0.992839644	0
Scanline	scanline_intersection_counts_max_median	0.992450898	0
Scanline	scanline_intersection_counts_p95_min	0.992401625	0
Length	main_lengths_p75_max	0.992375151	0
Scanline	scanline_last_ind_p5	0.992295319	0
Tip Base	main_tip_ys_median_max	0.992127972	0
Length	main_lengths_median_max	0.992068414	0
Length	grav_index_min	0.991965867	0
Tip Base	main_tip_ys_max_max	0.991932535	0
Angle	main_angles_proximal_p5_min	0.991901566	0
Scanline	scanline_intersection_counts_p75_p25	0.991760305	0
Length	main_base_tip_dists_p5_max	0.991736592	0
Length	main_grav_indices_p5_max	0.991736592	0
Tip Base	main_tip_xs_mean_max	0.991530958	0
Length	main_grav_indices_min_max	0.991152311	0
Length	main_base_tip_dists_min_max	0.991152311	0
Tip Base	main_tip_xs_median_max	0.991134196	0
Scanline	scanline_intersection_counts_max_p95	0.991115203	0
Scanline	scanline_last_ind_max	0.991060608	0
Scanline	scanline_first_ind_min	0.990615036	0
Angle	primary_angle_proximal_p95	0.990239154	0
Angle	main_angles_distal_min_max	0.99019791	0
Angle	main_angles_distal_p5_max	0.99018094	0
Scanline	scanline_intersection_counts_p25_p5	0.989716308	0
Angle	main_angles_distal_p25_max	0.988943064	0
Angle	main_angles_proximal_std_max	0.988803287	0
Scanline	scanline_intersection_counts_p25_max	0.98856569	0
Angle	main_angles_proximal_p25_min	0.987641118	0
Scanline	scanline_intersection_counts_p25_p95	0.987420922	0
Scanline	scanline_intersection_counts_max_max	0.987261703	0
Tip Base	main_tip_xs_max_p95	0.987194934	0
Angle	main_angles_distal_median_max	0.986188993	0
Length	main_base_tip_dists_std_max	0.985937031	0
Length	main_grav_indices_std_max	0.985937031	0
Angle	primary_angle_proximal_p25	0.985518196	0
Angle	main_angles_distal_mean_max	0.985413807	0
Angle	main_angles_proximal_median_min	0.985335337	0
Scanline	scanline_intersection_counts_p75_p5	0.985201755	0
Length	main_count_std	0.984835098	0
Scanline	scanline_intersection_counts_p75_p95	0.983388069	0
Scanline	scanline_intersection_counts_p25_median	0.983380456	0
Scanline	scanline_intersection_counts_p25_min	0.982004575	0
Scanline	scanline_intersection_counts_p75_p75	0.981949732	0
Angle	main_angles_distal_max_max	0.98190558	0
Angle	main_angles_distal_p75_max	0.981770374	0
Angle	main_angles_distal_std_max	0.981490243	0
Tip Base	main_tip_xs_min_p5	0.9813383	0
Angle	main_angles_distal_p95_max	0.981305328	0
Convex Hull	chull_line_lengths_mean_max	0.979978236	0
Tip Base	main_tip_ys_std_max	0.977613963	0
Convex Hull	chull_line_lengths_p25_max	0.977097975	0
Tip Base	main_tip_ys_p75_max	0.976832345	0
Scanline	scanline_intersection_counts_median_min	0.976019345	0
Angle	main_angles_proximal_p5_p5	0.97541409	0
Tip Base	main_tip_xs_p75_max	0.975384219	0
Angle	primary_angle_proximal_p5	0.9714974	0
Convex Hull	chull_line_lengths_p25_min	0.969933381	0
Length	main_grav_indices_max_min	0.968283698	0
Length	main_base_tip_dists_max_min	0.968283698	0
Length	main_grav_indices_p95_min	0.968225401	0
Length	main_base_tip_dists_p95_min	0.968225401	0
Scanline	scanline_intersection_counts_median_p95	0.965460543	0
Length	main_grav_indices_p75_min	0.965177602	0
Length	main_base_tip_dists_p75_min	0.965177602	0
Length	main_grav_indices_mean_min	0.962224949	0
Length	main_base_tip_dists_mean_min	0.962224949	0
Length	main_base_tip_dists_min_p5	0.962025373	0
Length	main_grav_indices_min_p5	0.962025373	0
Angle	main_angles_proximal_min_p5	0.961814065	0
Scanline	scanline_intersection_counts_p75_max	0.958467699	0
Convex Hull	chull_line_lengths_median_min	0.958453386	0
Tip Base	main_tip_ys_median_min	0.957551301	0
Convex Hull	chull_line_lengths_min_p5	0.956974871	0
Length	main_base_tip_dists_p25_min	0.954511616	0
Length	main_grav_indices_p25_min	0.954511616	0
Length	main_base_tip_dists_median_min	0.954400817	0
Length	main_grav_indices_median_min	0.954400817	0
Length	main_grav_indices_p5_min	0.953857582	0
Length	main_base_tip_dists_p5_min	0.953857582	0
Length	main_base_tip_dists_min_min	0.952959612	0
Length	main_grav_indices_min_min	0.952959612	0
Scanline	scanline_intersection_counts_median_max	0.950401684	0
Tip Base	main_tip_ys_min_min	0.948128634	0
Tip Base	main_tip_xs_p5_min	0.944828745	0
Tip Base	main_tip_xs_min_min	0.938426744	0
Convex Hull	chull_line_lengths_p5_min	0.929166504	0
Convex Hull	chull_line_lengths_min_min	0.926062746	0
Scanline	scanline_intersection_counts_median_std	0.920466434	0
Length	main_lengths_p25_min	0.919818065	0
Tip Base	main_tip_xs_max_max	0.916057647	0
Length	main_lengths_p5_min	0.908569343	0
Length	main_lengths_min_min	0.906381979	0
Scanline	scanline_intersection_counts_p75_min	0.880288034	0
Angle	primary_angle_proximal_min	0.826944265	0
Angle	primary_angle_distal_min	0.820478801	0
Scanline	scanline_intersection_counts_min_min
Scanline	scanline_intersection_counts_min_max
Scanline	scanline_intersection_counts_min_mean
Scanline	scanline_intersection_counts_min_median
Scanline	scanline_intersection_counts_min_std
Scanline	scanline_intersection_counts_min_p5
Scanline	scanline_intersection_counts_min_p25
Scanline	scanline_intersection_counts_min_p75
Scanline	scanline_intersection_counts_min_p95
Scanline	scanline_intersection_counts_p5_min
Scanline	scanline_intersection_counts_p5_max
Scanline	scanline_intersection_counts_p5_mean
Scanline	scanline_intersection_counts_p5_median
Scanline	scanline_intersection_counts_p5_std
Scanline	scanline_intersection_counts_p5_p5
Scanline	scanline_intersection_counts_p5_p25
Scanline	scanline_intersection_counts_p5_p75
Scanline	scanline_intersection_counts_p5_p95
